# Supplementary material for: GRAF1 integrates PINK1-Parkin signaling and actin dynamics to mediate cardiac mitochondrial homeostasis
Source: Nat Commun. 2023 Dec 11;14:8187. doi: 10.1038/s41467-023-43889-6 (PMC10713658; doi:10.1038/s41467-023-43889-6)
Supplement: Supplementary file 4 — Source Data [file 41467_2023_43889_MOESM4_ESM.xlsx]

## Sheet: Fig1
Fig1E JC1 staining red/green ratio
GFP Si	GRAF1 Si
1.7479	0.906615
1.41707	0.808394
1.103	0.956088
1.62327	0.87747
1.20045	0.887405
1.16889	1.02083
Fig1 G seahorse assay
ATP production related to OCR			Spare respiratory capacity			Maximal Respiration
GFP Si	GRAF1 Si		GFP Si	GRAF1 Si		GFP Si	GRAF1 Si
47	15		1154	616		1190	620
45	9		951	836		976	843
48	26		992	718		1046	718
39	8		746	568		782	571
Fig1 J
LVFS%						LVEF%
Day	WT	GRAF1 CKO				Day	WT	GRAF1 CKO
0	66.0633	66.3278	P value(Day 0)=0.9999			0	94.0436	93.907	P value(Day 0)=0.9998
0	53.7815	64.5151				0	85.6858	93.104
0	54.68	51.8621				0	86.1924	84.0388
0	54.6296	51.8957				0	86.6171	83.624
0	51.8779	47.8764				0	83.5805	80.1659
7	68.4675	28.3133	P value(Day 7)=0.6654			7	94.8864	55.0308	P value(Day 7)=0.5997
7	57.497	45.5917				7	88.4705	78.0323
7	47.3077	71.5686				7	79.5941	96.0856
7	73.1605	36.9469				7	96.7578	67.2762
7	42.0964	53.9018				7	73.4268	85.439
14	61.4852	42.1542	P value(Day 14)=0.0223			14	91.2429	73.8833	P value(Day 14)=0.0096
14	78.2123	47.7689				14	98.2105	79.5775
14	67.8822	53.8283				14	94.7777	85.6302
14	61.7154	41.5924				14	91.1727	73.6326
14	54.7774	51.0753				14	86.2103	83.0706
Fig1 L LC3II/LC3 I ratio
WT Saline	GRAF1 KO Saline	WT ISO	GRAF1 KO ISO
0.745357	0.313843	0.966113	0.423433	p value(saline)=0.0004
0.731316	0.24332	0.646563	0.564575	p value(ISO)=0.0074
0.5176	0.110779	0.905949	0.577074
0.522015	0.300421	0.662811	0.646309
0.63234	0.335608	0.921739	0.377061
Fig1 B and C
Area (um^2)	Aspect Ratio	Genotype
0.401	2.412	'WT'
0.363	2.741	'WT'
0.134	1.738	'WT'
0.894	1.497	'WT'
0.616	1.392	'WT'
0.932	2.594	'WT'
1.1	1.958	'WT'
0.373	1.034	'WT'
0.731	1.333	'WT'
0.449	1.049	'WT'
0.712	1.188	'WT'
0.307	1.294	'WT'
0.665	1.107	'WT'
0.95	1.159	'WT'
0.43	1.159	'WT'
0.596	1.209	'WT'
0.271	1.342	'WT'
0.373	2.29	'WT'
0.065	1.161	'WT'
1.126	3.943	'WT'
0.384	1.388	'WT'
0.152	1.259	'WT'
0.422	1.341	'WT'
0.841	2.04	'WT'
0.799	2.469	'WT'
0.282	1.164	'WT'
1.347	2.701	'WT'
0.06	1.264	'WT'
0.788	1.376	'WT'
0.735	1.409	'WT'
0.447	1.226	'WT'
1.155	1.115	'WT'
0.727	1.018	'WT'
0.253	1.151	'WT'
0.405	2.651	'WT'
0.116	1.158	'WT'
0.849	2.929	'WT'
1.146	5.092	'WT'
0.059	1.164	'WT'
0.766	2.305	'WT'
0.878	1.284	'WT'
0.619	1.132	'WT'
0.684	3.137	'WT'
0.624	1.684	'WT'
0.608	1.379	'WT'
1.034	1.7	'WT'
0.91	1.188	'WT'
0.314	2.493	'WT'
0.49	1.092	'WT'
0.418	2.354	'WT'
1.061	1.358	'WT'
0.299	2.028	'WT'
0.487	4.981	'WT'
0.906	1.729	'WT'
0.235	1.134	'WT'
0.593	1.13	'WT'
0.195	1.1	'WT'
0.248	1.309	'WT'
0.57	4.774	'WT'
0.24	1.146	'WT'
0.089	1.476	'WT'
0.38	2.159	'WT'
0.522	2.116	'WT'
0.717	1.683	'WT'
0.518	1.991	'WT'
0.896	1.267	'WT'
1.05	1.763	'WT'
1.099	1.556	'WT'
0.846	1.665	'WT'
0.537	1.206	'WT'
0.771	1.468	'WT'
0.633	1.079	'WT'
0.299	1.98	'WT'
0.498	1.908	'WT'
0.592	1.489	'WT'
0.227	1.336	'WT'
0.727	1.275	'WT'
0.106	1.296	'WT'
0.06	1.326	'WT'
0.16	2.396	'WT'
0.16	1.781	'WT'
0.277	2.916	'WT'
0.103	2.23	'WT'
0.243	2.821	'WT'
0.66	1.034	'WT'
1.44	1.605	'WT'
1.319	1.187	'WT'
0.148	1.202	'WT'
0.639	1.448	'WT'
1.638	1.288	'WT'
0.743	1.372	'WT'
0.45	1.118	'WT'
1.038	1.14	'WT'
1.113	1.466	'WT'
0.608	1.295	'WT'
0.919	1.42	'WT'
0.802	1.443	'WT'
0.237	1.23	'WT'
0.104	1.324	'WT'
0.078	1.075	'WT'
0.617	1.267	'WT'
0.073	1.14	'WT'
0.429	1.178	'WT'
0.408	2.328	'WT'
0.41	1.863	'WT'
0.489	2.151	'WT'
0.445	1.864	'WT'
0.5	2.337	'WT'
0.453	2.05	'WT'
0.479	2.093	'WT'
0.326	1.127	'WT'
0.235	1.455	'WT'
0.518	1.263	'WT'
0.384	1.041	'WT'
0.621	1.555	'WT'
0.793	1.169	'WT'
0.817	1.379	'WT'
0.665	1.657	'WT'
0.832	1.183	'WT'
0.789	1.475	'WT'
0.556	1.26	'WT'
0.901	1.771	'WT'
0.811	1.653	'WT'
0.664	1.87	'WT'
0.237	1.598	'WT'
0.506	1.045	'WT'
0.408	1.155	'WT'
0.462	1.284	'WT'
0.509	2.03	'WT'
0.538	2.351	'WT'
0.625	1.635	'WT'
0.861	2.998	'WT'
0.813	2.027	'WT'
1.951	1.625	'WT'
0.13	2.642	'WT'
0.839	1.447	'WT'
0.91	1.41	'WT'
1.074	1.71	'WT'
1.308	1.91	'WT'
2.308	1.697	'WT'
0.102	1.32	'WT'
1.4	1.318	'WT'
0.565	1.204	'WT'
0.87	1.85	'WT'
0.695	1.315	'WT'
1.445	1.817	'WT'
0.33	2.98	'WT'
0.778	1.902	'WT'
1.091	1.262	'WT'
0.442	1.177	'WT'
0.196	1.092	'WT'
0.363	1.027	'WT'
0.553	1.596	'WT'
0.798	3.504	'WT'
0.633	3.302	'WT'
0.261	1.69	'WT'
0.336	1.258	'WT'
0.734	2.513	'WT'
0.575	3.317	'WT'
0.315	2.713	'WT'
0.503	1.093	'WT'
0.473	1.11	'WT'
0.673	2.566	'WT'
0.877	1.623	'WT'
1.615	3.552	'WT'
0.444	1.927	'WT'
0.163	2.313	'WT'
0.414	1.421	'WT'
0.914	1.227	'WT'
0.529	1.298	'WT'
0.466	1.699	'WT'
0.755	1.042	'WT'
0.285	2.609	'WT'
0.781	1.096	'WT'
1.582	1.524	'WT'
1.363	1.472	'WT'
0.537	1.698	'WT'
0.848	1.202	'WT'
0.629	1.164	'WT'
0.186	1.097	'WT'
0.328	1.273	'WT'
0.416	1.093	'WT'
0.301	1.266	'WT'
0.217	1.43	'WT'
0.172	2.103	'WT'
0.217	1.756	'WT'
0.307	1.201	'WT'
0.403	1.189	'WT'
0.834	1.38	'WT'
0.303	1.361	'WT'
0.331	1.333	'WT'
1.203	1.324	'WT'
0.758	1.594	'WT'
0.392	1.307	'WT'
0.368	2.111	'WT'
0.975	1.127	'WT'
0.375	1.472	'WT'
0.063	1.485	'WT'
0.701	1.43	'WT'
1.043	1.3	'WT'
1.11	1.227	'WT'
0.921	1.399	'WT'
0.619	1.8	'WT'
1.414	1.343	'WT'
1.095	1.399	'WT'
1.031	1.798	'WT'
0.397	1.527	'WT'
0.295	1.955	'WT'
0.152	1.786	'WT'
0.098	2.481	'WT'
0.929	1.505	'WT'
1.292	1.395	'WT'
0.798	1.365	'WT'
1.484	1.253	'WT'
0.937	1.466	'WT'
0.665	2.145	'WT'
0.469	1.085	'WT'
0.064	1.109	'WT'
0.119	1.423	'WT'
0.208	1.295	'WT'
0.295	1.731	'WT'
0.204	1.094	'WT'
0.483	1.236	'WT'
0.329	1.226	'WT'
0.244	1.11	'WT'
0.296	1.544	'WT'
0.057	1.711	'WT'
0.775	1.553	'WT'
1.137	1.629	'WT'
0.323	1.136	'WT'
0.316	1.313	'WT'
0.609	1.511	'WT'
1.148	2.149	'WT'
0.989	3.007	'WT'
0.28	1.455	'WT'
0.295	1.262	'WT'
0.689	1.763	'WT'
0.986	1.329	'WT'
1.61	2.997	'WT'
0.863	1.57	'WT'
0.605	1.32	'WT'
0.672	1.213	'WT'
0.218	1.901	'WT'
0.692	1.39	'WT'
0.867	1.343	'WT'
1.263	1.221	'WT'
1.014	1.07	'WT'
1.209	1.161	'WT'
0.979	1.346	'WT'
0.725	1.125	'WT'
0.566	1.211	'WT'
0.868	1.539	'WT'
0.604	1.886	'WT'
0.552	1.802	'WT'
0.488	1.83	'WT'
0.29	1.2	'WT'
0.329	1.233	'WT'
0.827	2.108	'WT'
0.977	1.59	'WT'
0.887	1.069	'WT'
0.629	1.135	'WT'
0.679	1.088	'WT'
0.493	1.291	'WT'
0.572	2.331	'WT'
0.789	1.108	'WT'
0.606	1.417	'WT'
0.559	1.211	'WT'
0.536	1.15	'WT'
0.329	1.368	'WT'
0.952	1.058	'WT'
0.997	1.038	'WT'
0.493	1.062	'WT'
0.542	1.038	'WT'
0.427	1.179	'WT'
0.066	1.32	'WT'
1.367	1.207	'WT'
0.429	1.037	'WT'
0.181	1.246	'WT'
0.374	1.155	'WT'
0.111	1.102	'WT'
0.401	1.426	'WT'
0.612	1.27	'WT'
0.243	1.262	'WT'
1.321	1.364	'WT'
1.154	1.312	'WT'
0.436	1.092	'WT'
0.957	1.238	'WT'
0.423	2.156	'WT'
0.711	1.483	'WT'
0.93	1.205	'WT'
0.477	1.244	'WT'
1.21	1.982	'WT'
0.744	1.6	'WT'
0.785	1.385	'WT'
0.734	1.157	'WT'
1.156	2.021	'WT'
0.801	1.256	'WT'
0.451	1.703	'WT'
0.882	1.484	'WT'
0.676	1.906	'WT'
0.284	1.326	'WT'
1.112	1.252	'WT'
0.451	1.135	'WT'
1.097	1.476	'WT'
0.364	1.035	'WT'
0.468	1.269	'WT'
1.118	1.277	'WT'
0.596	1.597	'WT'
0.883	1.174	'WT'
1.661	2.195	'WT'
0.389	1.634	'WT'
1.216	1.22	'WT'
1.689	1.587	'WT'
0.291	1.795	'WT'
0.799	1.737	'WT'
0.434	1.975	'WT'
1.503	1.253	'WT'
1.684	1.408	'WT'
1.911	1.228	'WT'
0.98	1.262	'WT'
0.567	1.311	'WT'
0.335	1.231	'WT'
1.508	1.61	'WT'
0.79	1.777	'WT'
0.574	2.402	'WT'
1.154	3.013	'WT'
0.897	2.268	'WT'
1.319	2.319	'WT'
0.959	2.78	'WT'
0.098	1.275	'WT'
0.208	2.51	'GT'
0.222	2.573	'GT'
0.302	1.317	'GT'
0.391	2.129	'GT'
0.181	1.516	'GT'
1.062	1.431	'GT'
0.477	1.304	'GT'
0.147	1.077	'GT'
0.447	1.341	'GT'
0.778	1.471	'GT'
0.092	1.275	'GT'
0.621	1.768	'GT'
1.315	1.659	'GT'
0.751	1.691	'GT'
0.472	1.451	'GT'
0.748	1.33	'GT'
0.479	2.074	'GT'
0.888	1.67	'GT'
0.49	1.536	'GT'
0.255	1.147	'GT'
0.72	1.641	'GT'
0.332	1.828	'GT'
0.314	1.255	'GT'
0.29	1.877	'GT'
0.401	1.53	'GT'
0.225	1.2	'GT'
0.064	1.021	'GT'
0.428	3.049	'GT'
0.759	1.569	'GT'
0.428	1.725	'GT'
1.39	1.415	'GT'
0.08	1.104	'GT'
1.438	1.42	'GT'
0.712	2.148	'GT'
0.567	2.175	'GT'
0.673	1.521	'GT'
0.452	2.485	'GT'
0.573	1.643	'GT'
0.405	1.967	'GT'
0.305	2.397	'GT'
0.463	1.801	'GT'
0.431	2.426	'GT'
0.559	2.391	'GT'
0.353	2.729	'GT'
0.44	2.319	'GT'
0.637	1.064	'GT'
0.736	1.305	'GT'
0.709	1.763	'GT'
0.683	1.717	'GT'
0.809	1.459	'GT'
0.399	1.795	'GT'
0.572	1.875	'GT'
0.838	1.105	'GT'
0.597	1.197	'GT'
1	1.717	'GT'
0.122	1.583	'GT'
0.069	1.122	'GT'
0.832	1.152	'GT'
0.922	1.756	'GT'
0.086	1.553	'GT'
0.544	1.81	'GT'
0.529	1.99	'GT'
0.255	1.293	'GT'
0.106	2.326	'GT'
0.138	2.649	'GT'
0.148	2.084	'GT'
0.305	2.124	'GT'
0.461	1.676	'GT'
0.29	1.419	'GT'
0.506	1.772	'GT'
0.257	2.902	'GT'
0.144	1.068	'GT'
0.247	1.763	'GT'
0.326	3.14	'GT'
0.431	1.532	'GT'
0.716	1.257	'GT'
0.604	1.811	'GT'
0.57	1.377	'GT'
0.675	1.397	'GT'
0.514	1.628	'GT'
0.482	2.276	'GT'
0.291	1.24	'GT'
0.964	1.479	'GT'
1.38	1.956	'GT'
0.32	1.556	'GT'
1.218	1.044	'GT'
0.638	1.973	'GT'
1.093	1.64	'GT'
0.068	1.258	'GT'
1.019	1.238	'GT'
0.348	1.709	'GT'
0.814	1.421	'GT'
0.922	1.167	'GT'
0.241	1.595	'GT'
0.093	1.276	'GT'
0.09	1.41	'GT'
0.359	1.288	'GT'
0.109	1.678	'GT'
0.036	1.148	'GT'
0.088	1.231	'GT'
0.079	1.602	'GT'
0.082	1.499	'GT'
0.064	1.334	'GT'
0.062	1.118	'GT'
0.056	1.271	'GT'
0.854	2.023	'GT'
0.049	1.293	'GT'
0.346	2.021	'GT'
0.849	1.823	'GT'
0.498	1.335	'GT'
0.757	1.341	'GT'
1.391	1.447	'GT'
0.26	1.231	'GT'
1.208	1.307	'GT'
2.02	1.673	'GT'
0.239	1.22	'GT'
1.471	1.541	'GT'
0.494	1.125	'GT'
0.381	1.205	'GT'
1.833	1.076	'GT'
0.933	1.154	'GT'
0.957	1.304	'GT'
1.237	1.397	'GT'
1.449	1.25	'GT'
1.281	1.402	'GT'
0.409	1.644	'GT'
1.02	1.279	'GT'
1.489	1.68	'GT'
1.186	1.097	'GT'
0.312	1.194	'GT'
0.464	1.49	'GT'
0.625	1.281	'GT'
1.199	1.563	'GT'
0.177	1.161	'GT'
1.162	1.171	'GT'
0.355	1.084	'GT'
0.279	1.13	'GT'
0.611	1.184	'GT'
0.486	1.435	'GT'
0.252	1.819	'GT'
0.066	1.589	'GT'
0.071	1.377	'GT'
0.06	1.548	'GT'
0.089	1.07	'GT'
0.352	2.65	'GT'
0.442	1.673	'GT'
1.092	1.113	'GT'
1.615	1.118	'GT'
0.102	1.314	'GT'
1.463	1.29	'GT'
0.054	1.343	'GT'
0.314	2.099	'GT'
0.198	1.663	'GT'
1.51	2.59	'GT'
0.626	1.245	'GT'
0.401	1.437	'GT'
0.115	1.219	'GT'
1.766	1.147	'GT'
0.909	1.164	'GT'
0.303	2.454	'GT'
0.921	1.115	'GT'
0.819	1.541	'GT'
0.387	1.655	'GT'
1.079	1.568	'GT'
0.163	1.415	'GT'
1.337	1.452	'GT'
0.596	1.203	'GT'
2.484	1.548	'GT'
0.874	1.477	'GT'
1.001	1.481	'GT'
0.425	2.117	'GT'
0.581	1.707	'GT'
0.614	1.225	'GT'
0.377	1.15	'GT'
0.138	2.031	'GT'
0.164	1.155	'GT'
0.542	1.134	'GT'
0.261	3.229	'GT'
0.441	1.386	'GT'
0.513	1.458	'GT'
1.075	1.208	'GT'
1.022	2.273	'GT'
0.883	1.152	'GT'
0.391	1.262	'GT'
0.249	1.239	'GT'
0.045	1.262	'GT'
0.587	2.188	'GT'
0.546	1.627	'GT'
0.998	1.507	'GT'
1.501	1.362	'GT'
0.562	1.352	'GT'
0.142	1.984	'GT'
1.317	1.432	'GT'
0.536	1.095	'GT'
0.73	1.819	'GT'
1.709	1.353	'GT'
1.822	1.193	'GT'
1.008	1.712	'GT'
0.641	1.675	'GT'
0.241	1.491	'GT'
0.34	2.016	'GT'
0.992	1.607	'GT'
0.579	2.122	'GT'
0.602	2.494	'GT'
0.6	1.885	'GT'
0.699	2.139	'GT'
0.304	1.218	'GT'
0.307	1.77	'GT'
0.972	1.522	'GT'
0.569	1.798	'GT'
0.405	2.254	'GT'
0.527	1.668	'GT'
1.245	1.184	'GT'
1.158	1.342	'GT'
1.022	1.182	'GT'
0.919	2.269	'GT'
0.028	1.169	'GT'
0.113	2.484	'GT'
0.137	2.042	'GT'
0.201	1.602	'GT'
0.047	1.219	'GT'
0.425	1.425	'GT'
0.181	1.244	'GT'
0.219	1.21	'GT'
0.993	1.677	'GT'
0.141	1.415	'GT'
0.704	1.677	'GT'
0.213	1.315	'GT'
0.826	1.251	'GT'
0.633	1.429	'GT'
0.725	1.193	'GT'
0.576	1.207	'GT'
0.76	1.137	'GT'
0.783	1.09	'GT'
0.406	1.306	'GT'
0.565	1.235	'GT'
0.739	1.097	'GT'
0.186	1.224	'GT'
0.423	1.167	'GT'
0.492	1.066	'GT'
0.187	1.184	'GT'
0.604	1.253	'GT'
0.377	1.942	'GT'
0.231	1.395	'GT'
0.333	1.29	'GT'
1.246	1.246	'GT'
0.263	1.215	'GT'
0.168	1.087	'GT'
0.211	1.356	'GT'
0.612	1.292	'GT'
0.25	2.866	'GT'
0.471	1.135	'GT'
0.49	1.344	'GT'
0.735	1.249	'GT'
0.834	1.525	'GT'
0.747	1.338	'GT'
0.373	1.154	'GT'
0.472	1.185	'GT'
0.607	1.621	'GT'
0.484	1.461	'GT'
0.16	1.43	'GT'
0.445	1.433	'GT'
0.608	1.288	'GT'
0.827	1.148	'GT'
1.027	2.05	'GT'
0.764	1.152	'GT'
0.366	2.268	'GT'
0.219	2.14	'GT'
0.309	1.204	'GT'
0.857	1.125	'GT'
0.445	2.182	'GT'
0.461	1.103	'GT'
0.446	1.514	'GT'
0.412	1.306	'GT'
0.666	1.317	'GT'
0.401	1.132	'GT'
0.222	3.616	'GT'
0.959	1.638	'GT'
1.131	1.287	'GT'
0.693	1.578	'GT'
0.15	1.211	'GT'
0.314	1.45	'GT'
0.861	1.388	'GT'
0.827	1.292	'GT'
1.015	1.401	'GT'
0.963	1.096	'GT'
0.924	1.161	'GT'
0.284	1.327	'GT'
0.389	1.404	'GT'
0.401	1.28	'GT'
0.355	1.696	'GT'
0.57	1.225	'GT'
0.634	1.318	'GT'
0.365	1.494	'GT'
0.119	1.352	'GT'
0.343	1.423	'GT'
0.294	1.189	'GT'
0.642	1.514	'GT'
0.901	1.423	'GT'
1.249	1.242	'GT'
0.17	1.268	'GT'
0.849	1.568	'GT'
0.57	2.17	'GT'
0.273	1.449	'GT'
0.58	1.43	'GT'
0.363	1.05	'GT'
0.418	1.107	'GT'
0.535	1.403	'GT'
0.699	1.191	'GT'
0.639	1.055	'GT'
0.479	1.138	'GT'
0.453	1.252	'GT'
0.704	1.012	'GT'
0.349	1.088	'GT'
0.093	1.193	'GT'
0.655	1.208	'GT'
0.527	1.178	'GT'
0.351	1.278	'GT'
1.36	1.521	'GT'
0.52	2.923	'GT'
0.827	1.657	'GT'
0.45	1.179	'GT'
0.66	1.223	'GT'
0.222	1.197	'GT'
0.311	1.26	'GT'
0.442	1.338	'GT'
0.064	1.08	'GT'
0.237	1.159	'GT'
0.19	2.061	'GT'
0.669	2.02	'GT'
1.092	1.269	'GT'
0.27	3.144	'GT'
0.601	1.713	'GT'
0.691	1.307	'GT'
0.596	1.372	'GT'
0.613	1.253	'GT'
0.252	2.202	'GT'
0.295	1.969	'GT'
1.081	2.645	'GT'
0.56	1.156	'GT'
0.624	1.076	'GT'
0.382	1.374	'GT'
0.397	1.288	'GT'
0.458	1.123	'GT'
0.67	1.225	'GT'
0.477	1.225	'GT'
0.124	1.275	'GT'
0.448	1.128	'GT'
0.153	1.433	'GT'
0.415	1.438	'GT'
0.404	1.17	'GT'
0.178	1.861	'GT'
0.543	1.17	'GT'
0.682	1.156	'GT'
0.586	1.058	'GT'
0.891	1.501	'GT'
0.492	1.955	'GT'
0.287	1.197	'GT'
0.193	1.41	'GT'
0.488	1.347	'GT'
0.428	1.406	'GT'
0.54	1.366	'GT'
0.717	1.871	'GT'
1.344	1.864	'GT'
0.501	1.187	'GT'
0.579	1.216	'GT'
0.698	1.457	'GT'
0.481	1.119	'GT'
0.882	1.101	'GT'
0.322	1.066	'GT'
0.117	1.32	'GT'
0.235	1.442	'GT'
0.557	1.114	'GT'
0.556	1.084	'GT'
0.288	1.293	'GT'
0.394	1.144	'GT'
0.633	1.197	'GT'
0.373	1.207	'GT'
0.571	1.339	'GT'
1.105	1.109	'GT'
0.684	2.109	'GT'
0.455	1.502	'GT'
0.584	1.721	'GT'
0.516	1.078	'GT'
0.996	1.222	'GT'
0.551	1.343	'GT'
0.717	1.354	'GT'
0.672	1.372	'GT'
1.223	1.137	'GT'
0.506	1.212	'GT'
0.4	1.754	'GT'
0.229	1.677	'GT'
0.543	1.293	'GT'
0.403	1.152	'GT'
0.493	1.192	'GT'
0.162	1.771	'GT'
0.763	1.168	'GT'
0.315	1.064	'GT'
0.319	1.151	'GT'
0.898	1.04	'GT'
0.344	1.313	'GT'
0.39	1.103	'GT'
1.07	1.261	'GT'
0.886	1.136	'GT'
0.518	1.321	'GT'
0.354	1.668	'GT'
0.32	1.13	'GT'
1.068	1.243	'GT'
1.156	1.174	'GT'
0.99	1.351	'GT'
0.895	1.42	'GT'
0.653	1.712	'GT'
0.7	1.414	'GT'
1.047	1.191	'GT'
0.551	1.212	'GT'
0.349	1.674	'GT'
0.757	1.078	'GT'
0.265	1.095	'GT'
0.936	1.285	'GT'
0.161	1.197	'GT'
1.254	1.369	'GT'
0.931	1.526	'GT'
0.855	1.239	'GT'
0.321	1.4	'GT'
0.904	1.428	'GT'
0.4	1.39	'GT'
0.909	1.265	'GT'
0.906	1.721	'GT'
2.062	1.143	'GT'
1.361	1.577	'GT'
0.828	1.248	'GT'
0.653	1.244	'GT'
2.33	1.922	'GT'
0.198	1.167	'GT'
0.081	1.262	'GT'
0.451	1.044	'GT'
0.431	1.536	'GT'
0.454	1.204	'GT'
0.404	1.465	'GT'
0.323	1.173	'GT'
0.213	1.518	'GT'
1.314	1.649	'GT'
0.855	4.01	'GT'
0.93	1.826	'GT'
1.156	1.504	'GT'
0.448	1.606	'GT'
0.359	1.519	'GT'
0.349	1.046	'GT'
0.123	1.123	'GT'
0.471	1.097	'GT'
0.241	1.584	'GT'
0.149	1.343	'GT'
0.183	1.202	'GT'
0.222	1.131	'GT'
0.653	1.292	'GT'
0.21	1.094	'GT'
0.5	1.327	'GT'
1.229	1.582	'GT'
0.721	1.552	'GT'
0.427	1.425	'GT'
0.197	1.125	'GT'
0.501	1.455	'GT'
0.322	2.719	'GT'
0.209	1.974	'GT'
0.127	2.461	'GT'
0.422	1.162	'GT'
0.427	1.332	'GT'
0.455	1.555	'GT'
0.225	1.626	'GT'
0.114	2.133	'GT'
0.05	1.655	'GT'
0.31	1.273	'GT'
0.333	2.32	'GT'
0.447	2.202	'GT'
0.702	1.276	'GT'
0.221	1.09	'GT'
1.131	1.931	'GT'
0.218	1.392	'GT'
0.224	1.09	'GT'
0.241	1.022	'GT'
0.271	2.454	'GT'
0.111	1.387	'GT'
0.116	1.26	'GT'
0.108	1.465	'GT'
0.215	1.433	'GT'
0.122	1.097	'GT'
0.418	1.977	'GT'
0.802	1.188	'GT'
0.707	1.056	'GT'
0.583	1.296	'GT'
1.116	1.117	'GT'
0.527	1.104	'GT'
0.414	1.531	'GT'
0.125	1.121	'GT'
0.753	1.091	'GT'
0.639	1.932	'GT'
0.655	1.08	'GT'
0.758	1.742	'GT'
0.426	1.166	'GT'
0.693	1.589	'GT'
0.556	1.126	'GT'
1.07	1.11	'GT'
0.648	1.908	'GT'
0.938	1.061	'GT'
0.943	1.088	'GT'
0.794	1.177	'GT'
0.176	1.493	'GT'
0.236	1.034	'GT'
1.008	1.073	'GT'
0.841	1.119	'GT'
1.092	1.217	'GT'
0.162	1.227	'GT'
0.386	1.045	'GT'
0.13	2.533	'GT'
0.942	1.098	'GT'
1.023	1.097	'GT'
0.411	1.095	'GT'
0.3	1.047	'GT'
1.181	1.592	'GT'
0.847	1.249	'GT'
0.909	1.026	'GT'
0.089	1.287	'GT'
1.47	4.687	'GT'
1.006	1.355	'GT'
0.48	3.626	'GT'
1.201	1.067	'GT'
0.201	1.117	'GT'
0.468	1.321	'GT'
1.934	1.453	'GT'
0.564	1.173	'GT'
0.637	1.535	'GT'
0.095	1.28	'GT'
0.53	1.166	'GT'
0.544	1.076	'GT'
0.63	1.16	'GT'
1.532	1.665	'GT'
1.251	1.013	'GT'
0.683	1.115	'GT'
1.265	1.695	'GT'
0.8	1.79	'GT'
0.26	1.164	'GT'
0.632	1.674	'GT'
0.837	1.718	'GT'
0.371	2.123	'GT'
0.329	2.298	'GT'
0.551	1.27	'GT'
0.586	1.144	'GT'
0.358	1.897	'GT'
0.836	1.754	'GT'
0.425	1.148	'GT'
0.244	1.262	'GT'
0.714	1.166	'GT'
0.165	1.434	'GT'
0.891	1.206	'GT'
0.032	1.051	'GT'
0.937	1.184	'GT'
0.469	1.392	'GT'
0.303	1.084	'GT'
0.606	1.066	'GT'
0.473	1.598	'GT'
0.197	1.154	'GT'
0.311	1.106	'GT'
0.126	1.626	'GT'
0.772	1.23	'GT'
1.31	1.588	'GT'
0.13	1.41	'GT'
0.788	1.09	'GT'
0.962	1.925	'GT'
1.219	1.437	'GT'
1.905	1.262	'GT'
0.757	1.35	'GT'
0.298	1.05	'GT'
0.99	1.093	'GT'
0.378	1.076	'GT'
0.248	1.148	'GT'
0.321	1.061	'GT'
1.015	1.295	'GT'
0.683	1.192	'GT'
0.791	1.092	'GT'
0.958	1.122	'GT'
1.131	2.309	'GT'
0.36	1.112	'GT'
1.188	1.083	'GT'
0.575	3.389	'GT'
0.494	1.035	'GT'
0.038	1.224	'GT'
0.771	1.189	'GT'
0.574	1.403	'GT'
1.061	1.813	'GT'
0.954	1.031	'GT'
0.295	1.28	'GT'
0.557	1.17	'GT'
0.838	1.105	'GT'
0.63	1.144	'GT'
0.173	1.954	'GT'
0.271	1.404	'GT'
0.26	1.963	'GT'
0.409	1.326	'GT'
0.128	1.024	'GT'
0.45	1.17	'GT'
0.082	1.163	'GT'
0.975	1.22	'GT'
0.933	1.245	'GT'
0.913	1.204	'GT'
1.808	1.268	'GT'
1.099	1.187	'GT'
0.727	1.351	'GT'
0.338	1.183	'GT'
0.429	1.683	'GT'
0.601	1.375	'GT'
0.626	1.335	'GT'
0.583	1.105	'GT'
1.17	1.151	'GT'
0.735	1.104	'GT'
0.309	1.245	'GT'
1.289	1.161	'GT'
0.785	1.634	'GT'
0.255	1.41	'GT'
0.333	2.513	'GT'
0.12	1.051	'GT'
0.401	1.085	'GT'
0.318	2.213	'GT'
0.129	1.323	'GT'
0.093	1.44	'GT'
0.286	1.846	'GT'
0.101	1.089	'GT'
0.06	1.042	'GT'
0.461	1.187	'GT'
0.047	1.444	'GT'
0.862	1.101	'GT'
0.086	1.109	'GT'
0.68	1.402	'GT'
0.105	1.124	'GT'
0.135	1.119	'GT'
0.173	1.447	'GT'
0.586	1.448	'GT'
0.998	1.115	'GT'
1.089	1.189	'GT'
0.075	1.109	'GT'
0.311	1.525	'GT'
0.168	1.214	'GT'
0.104	1.313	'GT'
0.374	1.175	'GT'
0.914	1.602	'GT'
1.133	1.053	'GT'
0.599	1.096	'GT'
0.382	2.69	'GT'
1.456	1.265	'GT'
0.864	2.245	'GT'
0.323	1.832	'GT'
0.318	1.104	'GT'
0.065	1.089	'GT'
0.698	1.154	'GT'
0.195	1.801	'GT'
0.799	1.096	'GT'
1.559	1.265	'GT'
0.601	1.499	'GT'
0.858	1.089	'GT'
0.724	1.231	'GT'
0.32	1.813	'GT'
0.418	1.07	'GT'
0.946	1.077	'GT'
0.092	1.281	'GT'
0.213	1.364	'GT'
0.99	1.306	'GT'
0.704	1.148	'GT'
0.656	1.296	'GT'
1.163	1.36	'GT'
1.276	1.542	'GT'
0.038	1.276	'GT'
0.678	1.359	'GT'
0.359	1.076	'GT'
0.746	1.257	'GT'
1.181	1.294	'GT'
0.188	1.097	'GT'
0.855	1.384	'GT'
0.761	1.466	'GT'
0.227	1.046	'GT'
1.326	1.204	'GT'
0.447	1.235	'GT'
0.853	1.296	'GT'
1.096	1.067	'GT'
0.134	1.154	'GT'
0.933	1.588	'GT'
1.297	1.508	'GT'
0.538	1.038	'GT'
1.379	1.164	'GT'
1.056	1.201	'GT'
1.013	1.26	'GT'
1.037	1.245	'GT'
0.626	1.256	'GT'
0.446	1.277	'GT'
0.129	1.69	'GT'
0.189	1.17	'GT'
0.066	1.197	'GT'
0.571	1.29	'GT'
0.153	1.263	'GT'
0.791	1.084	'GT'
0.698	1.049	'GT'
0.792	1.4	'GT'
0.417	1.065	'GT'
0.813	1.445	'GT'
1.294	1.246	'GT'
0.646	1.238	'GT'
0.915	1.016	'GT'
1.214	1.107	'GT'
0.308	1.08	'GT'
0.328	1.068	'GT'
0.133	1.477	'GT'
0.891	1.255	'GT'
1.188	1.059	'GT'
0.35	1.137	'GT'
0.854	1.523	'GT'
0.192	1.704	'GT'

## Sheet: Fig2
Fig2 B
Tim50
Hour	Con Si			GRAF1 SiA			GRAF1 SiB					ajusted P value			ajusted P value
0	1.00183	0.989187	1.00898	1.18649	1.14496	1.19425	1.06493	0.983931	1.23854		Con Si vs. GRAF1 SiA	0.1269		Con Si vs. GRAF1 SiB	0.4877
16	0.249733	0.408151	0.431098	0.798065	0.96532	1.04663	0.875514	0.802023	1.00969		Con Si vs. GRAF1 SiA	<0.0001		Con Si vs. GRAF1 SiB	<0.0001
20	0.152882	0.236966	0.248608	0.484475	0.693977	0.84451	0.424148	0.504478	0.7211		Con Si vs. GRAF1 SiA	0.0002		Con Si vs. GRAF1 SiB	0.0033
PHB2
Hour	Con Si			GRAF11 SiA			GRAF1 SiB					P value			P value
0	1.06	0.96	0.98	1.56	0.92	0.95	1.38	0.98	0.95		Con Si vs. GRAF1 SiA	0.5298		Con Si vs. GRAF1 SiB	0.7447
16	0.4	0.37	0.39	0.78	0.76	0.83	0.73	0.66	0.71		Con Si vs. GRAF1 SiA	0.0095		Con Si vs. GRAF1 SiB	0.0488
20	0.38	0.3	0.32	0.8	0.86	0.69	0.84	0.6	0.65		Con Si vs. GRAF1 SiA	0.0038		Con Si vs. GRAF1 SiB	0.02
HSP60
Hour	Con Si			GRAF1 SiA			GRAF1 SiB					P value			P value
0	0.991166	0.994467	1.01437	1.1005	1.20596	1.15788	1.16218	1.05333	1.3259		Con Si vs. GRAF1 SiA	0.1178		Con Si vs. GRAF1 SiB	0.0639
16	0.645174	0.751811	0.794079	1.04545	1.26118	1.15446	1.17447	1.09489	1.03821		Con Si vs. GRAF1 SiA	<0.0001		Con Si vs. GRAF1 SiB	0.0004
20	0.509241	0.540965	0.567543	1.18198	1.27157	1.05177	1.2597	1.03085	0.934242		Con Si vs. GRAF1 SiA	<0.0001		Con Si vs. GRAF1 SiB	<0.0001
Fig2 C						Fig2 I
ATP5B area(μm2)
Con Si DMSO	GRAF1 Si DMSO	Con Si OA	GRAF1 Si OA			Con Si OA6h	GRAF1 Si OA 6h
94.513	71.684	19.693	70.869			0.582	0.658
80.309	73.463	27.594	28.86			0.634	0.462
50.905	66.105	30.338	43.125			0.334	0.478
71.714	96.292	34.832	37.666			0.458	0.626
36.701	63.481	46.774	24.488			0.586	0.318
64.687	42.703	49.759	69.331			0.816	0.383
60.586	47.95	38.541	36.219			0.804	0.514
63.692	97.106	41.315	37.274			0.757	0.474
260.226	93.517	25.423	34.409			0.636	0.296
101.087	71.111	29.494	91.979			0.439	0.367
86.431	202.113	17.702	64.898			0.638	0.435
19.994	115.562	20.416	17.431			0.596	0.293
94	90.351	20.055	33.655			0.649	0.431
61	183.959	14.777	50.332			0.658	0.555
218.278	114.688	25.211	44.753			0.711	0.235
62.063	70.387	18.275	48.553			0.588	0.209
36.52	38.662	29.222	37.817			0.798	0.552
109.32	39.958	27.473	42.28			0.739	0.223
84.169	75.936	25.061	13.812			0.312	0.298
56.937	143.85	28.378	20.085			0.469	0.418
62.817	97.86	36.37	88.602			0.436	0.447
63.752	94.633	32.992	71.201			0.342	0.257
60.164	80.882	46.623	60.918			0.573	0.213
53.439	65.803	24.367	55.55			0.529	0.472
38.903	119.815	43.336	74.066			0.439	0.667
41.436	59.862	35.646	87.938			0.534	0.276
71.533	69.482	36.309	30.971			0.671	0.496
87.667	84.32	42.371	62.425			0.639	0.691
100.423	128.681	34.832	41.165			0.608	0.513
162.879	92.914	48.071	38.541			0.716	0.452
146.051	125.906	49.82	48.04			0.786	0.412
120.297	96.292	31.936	54.675			0.516	0.406
93.517	91.738	41.768	41.888			0.634	0.404
133.506	43.215	35.133	25.754			0.626	0.463
112.818	117.1	63.843	165.834			0.674	0.352
150.605	113.15	22.316	21.773			0.533	0.391
153.5	131.033	33.595	37.757			0.407	0.354
155.671	111.34	24.729	49.373			0.601	0.426
138.271	62.848	34.047	38.925			0.628	0.435
154.435	109.229	36.611	54.291			0.684	0.487
69.844	95.417	28.8	57.116
158.174	238.302	33.686	36.657			P value(GRAF1 Si OA 6h vs Con Si OA 6h): <0.0001
126.057	75.031	25.634	60.435
69.784	126.57	42.19	65.774
167.493	66.527	54.404	41.348
81.289	52.805	30.067	53.271
76.352	93.272	26.538	46.723
86.428	90.107	34.53	56.283
72.632	81.118	18.758	45.277
89.715	94.762	26.388	56.221
P value(GRAF1 Si DMSO vs Con Si DMSO): 0.8139
P value(GRAF1 Si OA vs Con Si OA): <0.0001

## Sheet: Fig3
Fig3 J ATP5B staining (μm3)
Con Si	GRAF1 Si	GRAF1 Si+GRAF1 WT	GRAF1 Si+GRAF1 AAA
99.404	156.585	172.648	156.027		P value(Con Si vs. GRAF1 Si):<0.0001
120.912	247.017	115.572	252.525		P value(GRAF1 Si vs. GRAF1 Si+GRAF1 WT):<0.0001
115.017	217.425	172.253	257.205		P value(GRAF1 Si+GRAF1 WT vs. GRAF1 Si+GRAF1 SA):<0.0001
44.421	249.535	144.303	214.504		P value(GRAF1 Si vs. GRAF1 Si+GRAF1 SA):0.14
88.393	211.705	107.774	209.696
108.355	235.235	120.121	229.905
152.623	231.142	92.956	232.895
114.055	175.504	105.953	183.173
120.512	243.035	110.504	174.205
102.711	256.035	125.385	109.071
94.902	200.076	94.252	248.105
144.001	273.013	132.476	97.506
100.295	242.321	101.205	187.077
64.187	230.425	173.551	199.355
90.915	171.607	152.425	213.072
94.529	238.422	126.754	181.285
102.312	231.855	139.425	154.574
100.535	217.035	149.507	245.443
116.116	125.125	174.201	230.425
93.262	274.235	127.855	174.079
Fig3 K
	Diffuse Perinuclear Clustering			Focal Perinuclear Clustering
Con Si	0	0	0	100	100	100
GRAF1 Si	71.4286	83.3333	57.1429	28.5714	16.6667	42.8571
GRAF1 Si+GRAF1 WT	28.5714	33.3333	42.8571	71.4286	66.6667	57.1429
GRAF1 Si+GRAF1 AAA	57.1429	66.6667	57.1429	42.8571	33.3333	42.8571
		P value
Con Si vs. GRAF1 Si		<0.0001
Con Si vs. GRAF1 Si+GRAF1 WT		0.003
Con Si vs. GRAF1 Si+GRAF1 AAA		<0.0001
GRAF1 Si vs. GRAF1 Si+GRAF1 WT		0.0026
GRAF1 Si vs. GRAF1 Si+GRAF1 AAA		0.4386
GRAF1 Si+GRAF1 WT vs. GRAF1 Si+GRAF1 AAA		0.0192

## Sheet: Fig4
Fig4 F
	Con Si Vehicle			Con Si OA			GRAF1 Si Vehicle			GRAF1 Si OA
WAVE2	1.0959	1.09401	0.809856	2.56452	2.73268	2.66724	1.11894	0.829541	0.959943	1.21574	1.1892	0.866082
ABI2	1.16806	0.908503	0.922043	2.60155	2.36577	2.43407	0.921758	1.34927	0.787823	1.52459	1.40018	1.58433
CYFIP1	1.02542	0.902249	1.07925	1.62272	1.52493	1.49624	1.10994	0.973702	1.16513	1.03218	0.912346	1.12368
		P value of WAVE2	P value of ABI2	P value of CYFIP1
Con Si vehicle vs. Con Si OA		<0.0001	<0.0001	0.0004
Con Si vehicle vs. GRAF1 Si vehicle		0.9945	0.999	0.7117
Con Si OA vs. GRAF1 Si OA		<0.0001	0.0008	0.0005
Fig4 I
	No Clustering				Diffuse Perinuclear Clustering				Focal Perinuclear Clustering
CsiDMSO	80.2817	94.3925	97.2973	80.2817	19.7183	5.60748	2.7027	19.7183	0	0	0	0
G1siDMSO	100	100	100	100	0	0	0	0	0	0	0	0
CsiOA	9.47368	13.0435	3.37079	11.7647	50.5263	22.8261	60.6742	51.7647	40	64.1304	35.9551	36.4706
G1siOA	20.8333	23.4234	34.3284	40	75	55.8559	64.1791	60	4.16667	20.7207	1.49254	0
CsiDMSO+LB	77.4194	80.8989	100	100	22.5806	7.86517	0	0	0	11.236	0	0
G1siDMSO +LB	89.9471	89.3333	94.5946		6.34921	10.6667	5.40541		3.7037	0	0
CsiOA+LB	0	0	0	0	35.5932	2.5	25.8621	26.9841	64.4068	97.5	74.1379	73.0159
G1siOA+LB	7.04225	13.3929	19.6721	66.2162	11.2676	12.5	24.5902	14.8649	81.6901	74.1071	55.7377	18.9189
	P value(see Fig legend for different comparison)
	*				†				▲
	Csi	G1si	Csi + LB	G1si + LB	Veh	OA	Veh + LB	OA + LB	Csi + Veh	G1si + Veh	Csi + OA	G1si + OA
No Clustering	6.1e-05	0.000577	0.000671	0.01634	0.078053	0.013573	0.800756	0.142797	0.848285	0.034506	0.021923	0.840555
Diffuse Perinuclear Clustering	0.015981	0.000584	0.142651	0.065898	0.078053	0.125142	0.981589	0.418613	0.559406	0.043889	0.072083	0.000135
Focal Perinuclear Clustering	0.007191	0.262069	0.00068	0.027017		0.005022	0.634623	0.272349	0.391002	0.42265	0.01472	0.029645

## Sheet: Fig5
Fig5 B
Vehicle	0.5h	2h	4h			P value
1.06068	3.91556	4.18158	4.76864		Vehicle vs. 0.5h	0.0002
0.931193	3.26507	4.22062	3.93875		Vehicle vs. 2h	<0.0001
1.00812	3.25078	3.36999	4.5477		Vehicle vs. 4h	<0.0001
Fig5 D												P value
	0			2h			4h				0	0.0014
GFP Si	0.970138	1.02643	1.00343	1.51502	1.51847	1.52096	1.49013	1.62572	1.44341		2h	<0.0001
GRAF1 Si	0.776709	0.721881	0.764594	0.822086	0.816048	0.829282	0.840569	0.922968	0.796383		4h	0.003
Fig5 G
GFP Si	GRAF1 Si		P value	0.0001
64.53	14.12
68.21	9.03
57.04	12.11
Fig5 H
																				P value(PPARγ)	P value(NRF2)	P value(ACADM)	P value(CS)	P value(COXIV)
gene	WT normoxia			GT normoxia				WT hyperoxia				GT hyperoxia						WT Normal Air vs. GT Normal Air		ns	ns	ns	ns	ns
PPARγ	1	1.61309	1.05847	2.05287	4.78104	1.55543	1.60868	4.31148	4.55041	2.35085	7.20071	0.933383	2.19884	0.946478	1.56693	1.27088		WT Normal Air vs. WT HYPEROXIA		*	ns	ns	**	*
NRF2	1	1.38527	0.740134	1.40007	1.47458	0.655114	0.947384	3.36628	1.03603	1.76741	2.1259	0.542725	1.36985	0.528847	0.978808	0.691825		WT Normal Air vs. GT HYPEROXIA		ns	ns	ns	ns	ns
ACADM	1	1.1425	0.738036	1.6826	2.0753	0.734903	0.95012	3.64506	1.27351	2.91534	1.57339	0.614184	1.04397	0.627077	0.938111	0.825343		GT Normal Air vs. WT HYPEROXIA		ns	ns	ns	**	ns
CS	1	1.50619	1.58122	3.5485	1.79291	1.07425	1.15041	4.53532	3.3329	4.854	5.17545	0.503919	2.15101	0.641651	1.02977	0.588097		GT Normal Air vs. GT HYPEROXIA		ns	ns	ns	ns	ns
COXIV	1	1.11099	0.729355	1.023	1.08907	1.19492	0.756181	1.88427	1.07449	1.88153	1.67809	0.760077	1.55579	0.836008	0.888807	1.0535		WT HYPEROXIA vs. GT HYPEROXIA		*	*	*	***	*
Fig5 J						P value
saline	ISO 2h	ISO 6h	ISO 24h		saline vs. ISO 2h	<0.0001
1.38874	5.0603	5.25825	1.37508		saline vs. ISO 6h	<0.0001
1.40784	4.13769	3.99653	0.887963		saline vs. ISO 24h	0.4974
1.24944	4.08385	3.93807	1.86216		ISO 2h vs. ISO 6h	0.6766
1.28591	5.27747	4.19214	1.6842		ISO 2h vs. ISO 24h	<0.0001
0.871468	5.43194	4.75346	1.66897		ISO 6h vs. ISO 24h	<0.0001
0.796599	4.94646	5.00158	1.79598
Fig5 L
WT	GRAF1CKO
0.938689	0.803368		P value	0.0001
1.07785	0.820471
1.08837	0.875191
1.02361	0.841623
1.04384	0.824531
Fig5 N
	Total	Expected	Hits	Raw p	_Log(p)
Glycolysis / Gluconeogenesis	26	0.29349	4	0.00014299	3.8447
Fructose and mannose metabolism	18	0.20319	3	0.00087913	3.0559
Amino sugar and nucleotide sugar metabolism	37	0.41766	3	0.0073261	2.1351
Starch and sucrose metabolism	15	0.16932	2	0.011556	1.9372
Neomycin, kanamycin and gentamicin biosynthesis	2	0.022576	1	0.022456	1.6487
Pyruvate metabolism	22	0.24834	2	0.02427	1.6149
Purine metabolism	66	0.74502	3	0.035199	1.4535
Galactose metabolism	27	0.30478	2	0.035678	1.4476
Inositol phosphate metabolism	30	0.33865	2	0.043348	1.363
Glyoxylate and dicarboxylate metabolism	32	0.36122	2	0.048779	1.3118
Glycine, serine and threonine metabolism	34	0.3838	2	0.054448	1.264
Glycerophospholipid metabolism	36	0.40637	2	0.060345	1.2194
Nitrogen metabolism	6	0.067729	1	0.065953	1.1808
D-Glutamine and D-glutamate metabolism	6	0.067729	1	0.065953	1.1808
Arginine and proline metabolism	38	0.42895	2	0.066457	1.1775
Pyrimidine metabolism	39	0.44024	2	0.06959	1.1575
Taurine and hypotaurine metabolism	8	0.090305	1	0.087011	1.0604
Aminoacyl-tRNA biosynthesis	48	0.54183	2	0.099858	1.0006
Ascorbate and aldarate metabolism	10	0.11288	1	0.10762	0.9681
Arginine biosynthesis	14	0.15803	1	0.14754	0.83109
Butanoate metabolism	15	0.16932	1	0.15725	0.8034
Histidine metabolism	16	0.18061	1	0.16686	0.77765
Glycerolipid metabolism	16	0.18061	1	0.16686	0.77765
Pentose and glucuronate interconversions	18	0.20319	1	0.18577	0.73103
Pantothenate and CoA biosynthesis	19	0.21448	1	0.19507	0.70981
Citrate cycle (TCA cycle)	20	0.22576	1	0.20427	0.68979
beta-Alanine metabolism	21	0.23705	1	0.21338	0.67085
Sphingolipid metabolism	21	0.23705	1	0.21338	0.67085
Glutathione metabolism	28	0.31607	1	0.27441	0.5616
Alanine, aspartate and glutamate metabolism	28	0.31607	1	0.27441	0.5616
Porphyrin and chlorophyll metabolism	30	0.33865	1	0.29101	0.53609
Cysteine and methionine metabolism	33	0.37251	1	0.31524	0.50136
Primary bile acid biosynthesis	46	0.51926	1	0.41152	0.38561

## Sheet: FigS1
FigS1C	WT	GRAF1gt/gt
	0.396981	0.616293		P value	0.0316
	0.438465	0.517746
		0.592568
FigS1 E	GFP Si	GRAF1 Si		P value	<0.0001
	0.966925	0.323583
	1.02115	0.310266
	1.01193	0.18673
FigS1 G
	WT			GRAF1CKO
	mean	SD	N	mean	SD	N		P value	0.2052
	179.237	120.201	18000	246.994	159.907	8526
	231.197	150.377	14584	249.172	158.109	8616
	208.583	135.419	16152	205.244	141.798	17997
	217.723	140.266	12393	211.929	142.443	18936
				230.258	153.767	21422
FigS1 I LC3 II turnover		P value	normalized cleaved Caspase 3				P value(GFP Si vs GRAF1 Si)		P value(GFP Si+CQ vs GRAF1 Si+CQ)				normalized P62					P value(GFP Si vs GRAF1 Si)			P value(GFP Si+CQ vs GRAF1 Si+CQ)
GFP Si	GRAF1 Si	0.0309	GFP Si	GRAF1 Si	GFP Si+CQ	GRAF1 Si+CQ							GFP Si	GRAF1 Si	GFP Si+CQ	GRAF1 Si+CQ
9.49904	8.83478		0.669161	5.37127	1.68962	4.73185	0.0014		0.0106				0.961659	1.01114	1.13109	0.755302		0.1022			0.0878
11.7907	8.25907		1.21659	5.36913	1.80925	5.88021							0.957045	1.19702	1.08954	0.841621
11.1419	7.23403		1.11875	3.98395	1.81904	4.85263							0.957849	1.15357	0.895287	0.926384
FigS1 J Number of autophagosome/ 100 µm2 muscular area							Percentage of mitochondria with glycogen accumulation
WT ISO	GRAF1CKO ISO						WT ISO	GRAF1CKO ISO
8.80077	9.29152		P value				33.3333	46.875		P value
8.1448	5.62293		0.0396				26.087	38.8889		0.001
13.2338	7.02703						24	20
16.8724	9.43168						21.0526	47.619
9.5186	9.14787						12	32.2581
8.92157	6.6886						20.8333	55.5556
9.31232	9.25481						22.8571	37.5
8.78049	7.80669						16.0714	54.2857
11.7291	8.76068						30.5556	17.3913
9.41781	6.69694						25	31.5789
5.61331	6.72074						28.125	47.619
							13.0435	19.4444
							16.129	48
							30.4348	29.2683
							40.9091	53.8462
FigS1 L
normalize HSP60 level											normalize ATPB level
Timepoints	GFP Si			GRAF1 Si			GFP Si - GRAF1 Si	P value			Timepoints	GFP Si			GRAF1 Si			GFP Si - GRAF1 Si	P value
0	0.989241	0.993827	1.16265	1.18489	1.04247	1.20525	0	0.280292			0	0.976549	1.00183	1.18106	1.2303	1.02685	1.31788	0	0.267333
16h	1.07491	1.06752	0.948514	2.54265	2.36638	2.58037	16h	<0.0001			16h	1.02147	1.15312	0.897482	2.18985	2.21939	2.32345	16h	0.000132
20h	1.03585	0.938653	0.98884	2.73219	2.86058	2.61597	20h	<0.0001			20h	1.00198	0.845052	0.921458	2.30697	2.61799	2.46642	20h	0.000106
FigS1 m
Genes	GFP Si					GRAF1 Si							P value
GRAF1	1.2094	1.20026	1.10624	0.867193	0.718104	0.500949	0.567995	0.747782	0.703731	0.629801		GRAF1	0.006611
PGC1α	0.997751	0.96237	1.15144	1.02761	0.880168	0.548314	0.677971	0.759987	0.750267	0.712146		PGC1α	0.000676
P62	1	1.04666	1.20991	0.758618	0.521083	0.916196	0.914363	0.984772	1.12559	1.04211		P62	0.501897
Parkin	1.1821	1.16926	1.35034	0.820999	0.652599	0.528722	0.627491	0.900926	0.979611	0.876473		Parkin	0.142349

## Sheet: FigS2
FigS2b ATPB
	Con Si			GRAF1 Si			ATG12 Si
0	0.993834	1.08598	0.920188	0.988496	1.1825	0.852186	1.19661	0.983773	1.1155		0	p value	16h	p value	20h	p value
16h	0.457632	0.50613	0.517168	0.811434	0.853284	0.656564	0.981818	1.05242	1.1833		Con Si vs. GRAF1 Si	0.9924	Con Si vs. GRAF1 Si	0.0032	Con Si vs. GRAF1 Si	0.0017
20h	0.196833	0.18552	0.240791	0.536316	0.564813	0.428548	0.80946	0.830233	0.922564		Con Si vs. ATG12 Si	0.3454	Con Si vs. ATG12 Si	<0.0001	Con Si vs. ATG12 Si	<0.0001
FigS2b HSP60
	Con Si			GRAF1 Si			ATG12 Si
0	1.02073	1.05561	0.923664	0.914633	1.1466	1.00956	0.914345	0.953411	1.01436		0	p value	16h	p value	20h	p value
16h	0.672522	0.784059	0.577622	0.971545	0.930384	0.849253	1.03137	1.01848	0.982239		Con Si vs. GRAF1 Si	0.8877	Con Si vs. GRAF1 Si	0.0012	Con Si vs. GRAF1 Si	0.0062
20h	0.556826	0.601035	0.496647	0.759694	0.817325	0.666981	0.905479	0.96146	0.957595		Con Si vs. ATG12 Si	0.7263	Con Si vs. ATG12 Si	<0.0001	Con Si vs. ATG12 Si	<0.0001
FigS2D Tim50
	0			16h			20h
sHela Con Si	1.10032	0.962671	0.937005	1.07506	0.803458	0.894678	0.914094	0.843895	0.825075		sHela Con Si	p value	sHela GRAF1 Si	p value	YFP-Parkin/Hela Con Si	p value	YFP-Parkin/Hela GRAF1 Si	p value
sHela GRAF1 Si	1.12595	0.872491	0.9705	0.842799	0.834042	0.839579	0.814771	0.812959	0.895772		0 vs. 16h	0.469	0 vs. 16h	0.0639	0 vs. 16h	<0.0001	0 vs. 16h	<0.0001
YFP-Parkin/Hela Con Si	0.861229	0.941439	0.898853	0.359453	0.218809	0.301464	0.184492	0.101653	0.160528		0 vs. 20h	0.093	0 vs. 20h	0.069	0 vs. 20h	<0.0001	0 vs. 20h	<0.0001
YFP-Parkin/Hela GRAF1 Si	1.01008	0.828322	0.867699	0.62424	0.491275	0.532562	0.390586	0.462376	0.487781		16h vs. 20h	0.5842	16h vs. 20h	0.9992	16h vs. 20h	0.0786	16h vs. 20h	0.2585
FigS2D HSP60
	0			16h			20h
sHela Con Si	0.976382	0.996346	0.997788	1.09357	0.948775	0.938376	0.930051	1.05161	0.924469		sHela Con Si	p value	sHela GRAF1 Si	p value	YFP-Parkin/Hela Con Si	p value	YFP-Parkin/Hela GRAF1 Si	p value
sHela GRAF1 Si	1.12125	0.907842	1.18589	0.854333	1.00171	0.892596	0.820515	1.07276	0.898095		0 vs. 16h	0.9985	0 vs. 16h	0.0684	0 vs. 16h	0.1322	0 vs. 16h	0.7589
YFP-Parkin/Hela Con Si	0.862825	0.980168	0.857068	0.759817	0.841169	0.700102	0.706429	0.742336	0.576061		0 vs. 20h	0.944	0 vs. 20h	0.1047	0 vs. 20h	0.0065	0 vs. 20h	0.7561
YFP-Parkin/Hela GRAF1 Si	0.932158	0.933248	0.85995	0.867594	0.887016	0.829223	0.909303	0.861459	0.812121		16h vs. 20h	0.9256	16h vs. 20h	0.9749	16h vs. 20h	0.3619	16h vs. 20h	>0.9999
FigS2E P62
0	16h	20h			P value
0.97147	1.15237	1.29291		0 vs 16h	0.0066
0.998214	1.18095	1.43388		0 vs 20h	0.0011
1.03032	1.26798	1.37035

## Sheet: FigS3
FigS3 A
Vehicle	CCCP 2h		P value
0.921248	1.95295		0.0007
1.04319	2.01989
1.03556	2.3073
FigS3G
Con Si	Con Si OA	GRAF1 Si	GRAF1 Si OA					P value
1	0.958886	0.727869	0.576783			Con Si vs. Con Si OA		0.9599
1	0.949797	0.75669	0.613705			Con Si vs. GRAF1 Si		0.0001
1	1.04892	0.757226	0.660813			Con Si OA vs. GRAF1 Si OA		<0.0001
FigS3 J
Con Si	GRAF1 Si		P value
82.2222	17.8082		<0.0001
89.8734	12.6984
84.4595	24.6154
FigS3 M
Timepoint	Vehicle			CK666					P value
0	1.00034	1.0001	1	1.08815	1	1.07102		0	0.5669
16h	0.604651	0.670124	0.659949	0.739618	0.926564	0.92755		16h	0.1817
20h	0.459014	0.593669	0.563165	0.738624	0.86413	0.884296		20h	0.0277
FigS1 O
Genotype	lactate	Phosphoenolpyruvate	alpha-D-glucose	Uridine diphosphate glucose	L-Fucose 1-phosphate	ADP	choline	L-serine	L-4-hydroxyglutamate semialdehyde	L-glutamate	Taurine	adenine	cytosine	GMP	uridine	uracil
WT	0.735436	-0.221625	0.444538	-0.374692	-0.689887	-0.175143	-0.826207	-0.53168	0.326339	0.298428	-0.698587	0.260821	-0.337355	-0.297477	0.232054	-0.843045
WT	1.42916	-0.240796	-0.414946	-1.28949	-1.82535	0.0543284	-0.52813	-0.503848	0.244582	0.230673	-1.01853	-0.491623	-0.989552	-0.801576	-0.248041	-0.594478
WT	0.79863	0.411811	0.5669	0.383889	0.990761	0.616128	-1.16865	-0.329219	-0.911238	-0.915996	0.114705	-0.542999	-0.543586	0.324608	-0.0557658	-0.410159
WT	0.864335	1.04294	2.03552	-1.44451	-1.09503	2.27653	-0.656501	-1.22654	-1.16078	-1.15389	-0.717158	-1.09315	-1.04556	-0.74751	-1.25585	-1.14151
WT	0.550946	2.29772	0.527412	-0.855608	-0.613739	0.64999	-0.857668	-0.80806	-1.58592	-1.57126	-0.892866	-1.44831	-0.73081	-1.9522	-2.00945	-1.32715
GRAF1 KO	-0.896787	-0.516598	-0.855286	1.27876	0.61448	-0.817995	0.743265	1.29064	0.316649	0.322662	1.93081	1.43338	0.57716	1.05789	0.36213	1.45378
GRAF1 KO	-0.536849	-0.411449	-0.819079	0.119284	0.0282703	-0.575098	1.17852	0.209241	1.47199	1.47684	0.357859	0.0192121	0.179747	-0.0615055	-0.0542084	0.73714
GRAF1 KO	-1.65603	-0.981611	-0.3689	0.547724	0.975442	-0.912922	0.557247	-0.191349	0.0562701	0.0555838	1.24479	0.841744	1.6545	0.661585	0.794425	0.384279
GRAF1 KO	-0.821583	-0.647846	-1.48704	0.129833	0.789089	-1.07069	-0.230983	-0.0189677	1.36239	1.38351	0.42802	1.46394	1.64687	0.367766	1.16389	1.30816
GRAF1 KO	-0.467264	-0.732548	0.370875	1.50481	0.825972	-0.0451285	1.7891	2.10979	-0.120276	-0.126557	-0.749046	-0.443015	-0.411403	1.44842	1.07081	0.432978
FigS1 P
Phos-GRAF1/Total GRAF1						normalized HSP60 level
NF	HCM	DCM		P value		NF	HCM	DCM			P value
0.891053	3.11501	2.66939	NF vs. HCM	0.0049		0.996576	1.06476	0.93588		NF vs. HCM	0.5166
1.38573	1.37508	2.05592	NF vs. DCM	0.0252		0.951889	0.990683	0.90409		NF vs. DCM	0.0175
0.716346	3.98275	2.08848	HCM vs. DCM	0.6938		1.05153	0.849453	0.867783		HCM vs. DCM	0.1421
0.918013	1.47619	1.39703				0.940803	1.00745	0.630325
1.15463	2.22573	2.84845				1.03646	0.92216	0.570523
0.918963	2.5936	1.6355				1.02274	0.708365	0.811216

## Sheet: WT vs GRAF1 CKO ISO cardiac met
			WT	WT	WT	WT	WT	GRAF1 CKO	GRAF1 CKO	GRAF1 CKO	GRAF1 CKO	GRAF1 CKO
Metabolite	Chemical Formaula	MZ	30K612	30K676	30K677	30K685	30K690	30K675	30K686	30K698	30K701	30K702	HMDB	PubChem	KEGG
Hypotaurine	C2H7NO2S	108.012	2.10923e+06	1.17974e+06	1.45661e+06	695928	640081	902735	759907	594022	617804	4.69214e+06	HMDB00965	107812	C00519
Taurine	C2H7NO3S	124.007	4580523817	3350635846	3804237958	2687493041	1720051455	2987428502	2691610481	2322107700	2317049769	4228293702	HMDB00251	1123	C00245
Glycerol 3-phosphate	C3H9O6P	171.006	219878200	1.33531e+08	1.81834e+08	1.22532e+08	8.53369e+07	1.03404e+08	1.03234e+08	8.31235e+07	8.31266e+07	2.04647e+08	HMDB00126	439162	C00093
D-Erythrose 4-phosphate	C4H9O7P	199.001	854110	668943	3.15839e+06	4.25952e+06	3.37848e+06	418494	334134	331274	256258	666948	HMDB01321	122357	C00279
N-phosphocreatinate	C4H10N3O5P	210.029	643385	371425	271596	189087	369585	353690	326934	419369	188106	636840	HMDB01511	587	C02305
Xanthine	C5H4N4O2	151.026	1.12405e+08	7.48208e+07	6.19768e+07	4.01614e+07	2.01899e+07	4.99689e+07	4.77098e+07	3.42671e+07	4.90141e+07	8.55878e+07	HMDB00292	1188	C00385
7,9-dihydro-1H-purine-2688(3H)-trione	C5H4N4O3	167.021	4.68576e+06	2.57266e+06	3.241e+06	1.55364e+06	279374	1.31232e+06	1.08727e+06	715858	973848	5.37402e+06	NA	NA	NA
4-nitrophenolate	C6H5NO3	138.02	1.06399e+06	1.40874e+06	1.14441e+06	1.20231e+06	920164	1.14396e+06	918357	931866	1.04441e+06	1.5229e+06	NA	NA	NA
2-methylglutaconic acid	C6H8O4	143.035	358542	330590	337678	510454	248460	184737	215620	177561	144893	277146	HMDB02266	6368126
lysine	C6H14N2O2	145.098	4.9312e+07	1.86654e+07	2.57532e+07	1.08145e+07	9.77407e+06	1.29695e+07	1.19654e+07	9.63267e+06	1.23893e+07	3.83198e+07	HMDB00182	5962	C00047
arginine	C6H14N4O2	173.104	2.23202e+07	8.75613e+06	1.28575e+07	5.75923e+06	3.50276e+06	5.09927e+06	5.48077e+06	3.6865e+06	5.08666e+06	2.03005e+07	HMDB00517	6322	C00062
L-Fucose 1-phosphate	C6H13O8P	243.028	9.94144e+06	3.85598e+06	1.32014e+07	4.83098e+06	3.92473e+06	8.13358e+06	6.95944e+06	7.32012e+06	7.43797e+06	1.51936e+07	HMDB01265	439871	C02985
D-Glucosamine 6-phosphate	C6H14NO8P	258.038	1.02038e+06	634717	848387	784206	367646	506987	396423	429610	437727	792107	HMDB01254	439217	C00352
4-hydroxybenzoate/Gentisate aldehyde	C7H6O3	137.024	2.01326e+06	2.75413e+06	1.73575e+06	3.55434e+06	1.62588e+06	1.45813e+06	1.37449e+06	1.47155e+06	1.55806e+06	2.095e+06	HMDB00500	135	C00156	HMDB04062	70949	C05585
quinolinate	C7H5NO4	166.015	1.09496e+06	1.04828e+06	1.14369e+06	1.13176e+06	1.18151e+06	1.00276e+06	1.12268e+06	1.09116e+06	1.03136e+06	1.1596e+06	HMDB00232	1066	C03722
N-acetyl-L-glutamate	C7H11NO5	188.056	503387	465504	412532	425664	368589	455766	428241	423789	418928	453443	HMDB01138	185	C00624
L-cystathionine	C7H14N2O4S	221.06	119626	53802	41099.2	29324.5	3180.25	16555.9	14992.8	6746.19	3758.24	106875	HMDB00099	439258	C02291
Sedoheptulose 7-phosphate	C7H15O10P	289.033	1.73111e+06	1.17599e+06	1.17062e+06	759292	298199	914587	661143	614342	845058	1.69277e+06	METPA0585	NA	C05382
nonanoate	C9H18O2	157.123	1.96157e+07	1.49558e+07	1.40667e+07	3.3797e+07	1.13555e+07	1.7146e+07	1.43411e+07	1.13461e+07	1.51223e+07	2.25435e+07	HMDB00847	8158	C01601
(4-hydroxy-3-methoxyphenyl)acetaldehyde	C9H10O3	165.056	182822	118378	81575.4	86102.3	46774.7	62301.7	81192.3	56695	57902.5	132569	HMDB05175	151276	C05581
4-hydroperoxy-2-nonenal	C9H16O3	171.103	5.43124e+06	6.56168e+06	4.60811e+06	1.08722e+07	4.08535e+06	6.02583e+06	4.50434e+06	4.00442e+06	5.20916e+06	7.70448e+06	HMDB60287	NA
Azelaic acid	C9H16O4	187.098	5.66026e+07	4.49481e+07	2.20477e+07	3.9653e+07	1.75442e+07	1.79843e+07	2.25354e+07	2.57206e+07	2.47976e+07	1.06641e+08	HMDB00784	2266	C08261
(R)-Pantothenate	C9H17NO5	218.103	6.97154e+07	3.33143e+07	6.0992e+07	2.84899e+07	2.43621e+07	2.51329e+07	2.27493e+07	2.95539e+07	2.5981e+07	5.64527e+07	HMDB00210	988	C00864
carnosine	C9H14N4O3	225.099	2.16577e+07	1.14205e+07	1.30901e+07	5.98943e+06	7.2909e+06	1.126e+07	7.93246e+06	5.50481e+06	5.16377e+06	1.42413e+07	HMDB00033	439224	C00386
N-acetyl-seryl-aspartate	C9H14N2O7	261.073	829775	548023	599536	344589	215990	436660	380202	288719	372968	788421	NA	NA	NA
Perillic acid	C10H14O2	165.092	962383	716279	373897	730780	287003	416415	439390	266877	455353	725094	HMDB04586	1256	C11924
trans-4,5-epoxy-2(E)-decenal	C10H16O2	167.108	1.16088e+06	652940	524154	722038	322396	401615	475689	344464	532896	1.12788e+06	NA	NA	NA
caprate	C10H20O2	171.139	6.46525e+06	4.602e+06	5.22795e+06	9.47248e+06	3.76354e+06	6.95467e+06	4.5929e+06	3.87457e+06	5.47586e+06	9.08756e+06	HMDB00511	2969	C01571
w-hydroxydecanoicacid	C10H20O3	187.134	2.18298e+06	1.51743e+06	3.36155e+06	2.77899e+06	1.31345e+06	1.86447e+06	1.09746e+06	1.89793e+06	1.49028e+06	6.69862e+06	HMDB02203	26612
N(omega)-(L-Arginino)succinate	C10H18N4O6	289.115	917493	566184	982855	531064	120492	370948	254183	363498	429865	1.34256e+06	HMDB00052	16950	C03406
L-tryptophan	C11H12N2O2	203.083	2.69261e+07	1.38902e+07	1.42145e+07	8.92683e+06	4.75058e+06	1.04545e+07	9.40585e+06	6.79998e+06	8.26078e+06	2.31815e+07	HMDB00929	6305	C00078
laurate	C12H24O2	199.17	9.97084e+06	7.88194e+06	7.42083e+06	9.39541e+06	7.11534e+06	8.16889e+06	6.50528e+06	5.11835e+06	7.05442e+06	1.3784e+07	HMDB00638	3893	C02679
omega hydroxy dodecanoate (n-C12:0)	C12H24O3	215.165	1.00146e+06	767739	1.50593e+06	1.43501e+06	651969	792156	492034	829564	647497	3.39213e+06	NA	NA	NA
Dodecanedioic acid	C12H22O4	229.145	1.63547e+06	1.89465e+06	1.19491e+06	4.36647e+06	1.03303e+06	1.60216e+06	1.18203e+06	1.22527e+06	1.6917e+06	3.22337e+06	HMDB00623	12736	C02678
tetradecenoate (n-C14:1)	C14H26O2	225.186	1.65466e+06	749856	2.49865e+06	1.04315e+06	966146	1.09163e+06	620784	1.35033e+06	1.09245e+06	5.82851e+06	NA	NA	NA
myristate	C14H28O2	227.202	1.79345e+07	1.33597e+07	1.20877e+07	1.18362e+07	1.3251e+07	1.13875e+07	1.14452e+07	7.58371e+06	1.04844e+07	2.71072e+07	HMDB00806	11005	C06424
6(S)-hydroxy-tetradeca-2E4E8Z-trienoate/6(R)-hydroxy-tetradeca-2E4E8Z-trienoate	C14H22O3	237.15	271014	152829	302348	288309	95850.7	166958	116483	200810	162807	778882	NA	NA	NA
3(S)6(R)-dihydroxy-tetradec-8Z-enoate/3(S)6(S)-dihydroxy-tetradec-8Z-enoate	C14H26O4	257.176	1.06717e+06	1.00246e+06	846349	2.11758e+06	726756	818731	849292	706524	946212	2.14077e+06	NA	NA	NA
pentadecanoate	C15H30O2	241.217	7.90958e+06	5.8905e+06	5.50934e+06	4.98863e+06	5.79322e+06	6.76193e+06	5.1885e+06	3.72062e+06	4.60393e+06	1.08545e+07	HMDB00826	13849	C16537
palmitoleate	C16H30O2	253.217	1.14269e+07	6.71524e+06	6.46274e+06	3.83729e+06	3.53267e+06	6.28128e+06	4.26767e+06	3.17328e+06	4.6077e+06	9.84824e+06	HMDB03229	445638	C08362
palmitate	C16H32O2	255.233	4.19704e+08	3.32263e+08	244063722	192263509	2.70719e+08	2.49514e+08	3.13723e+08	161492670	2.46268e+08	414569309	HMDB00220	985	C00249
omega hydroxy hexadecanoate (n-C16:0)	C16H32O3	271.228	3.12763e+06	2.32683e+06	1.8445e+06	2.12308e+06	1.74761e+06	1.74625e+06	1.525e+06	1.39023e+06	1.6547e+06	4.80029e+06	HMDB06294	7058075
11'-Carboxy-alpha-chromanol	C16H22O4	277.145	934785	2.03286e+06	567816	2.68195e+06	433876	652755	604253	721745	944352	2.55959e+06	HMDB12515	53481451
Hexadecanedioic acid	C16H30O4	285.207	647488	724292	489195	1.44856e+06	396751	517047	384363	421918	577738	1.26605e+06	HMDB00672	10459	C19615
margarate	C17H34O2	269.249	5.07467e+06	3.93234e+06	3.42773e+06	3.19875e+06	4.37436e+06	4.40023e+06	3.60837e+06	2.35891e+06	3.02369e+06	6.13722e+06	HMDB02259	10465
stearate	C18H36O2	283.264	1.43578e+08	1.41162e+08	1.09194e+08	9.19549e+07	1.33307e+08	1.1694e+08	150168491	7.84026e+07	120485883	1.53839e+08	HMDB00827	5281	C01530
8,11,14-Eicosatrienoic acid (DGLA)	C20H34O2	305.249	4.7013e+06	2.69294e+06	3.08158e+06	1.62804e+06	1.05311e+06	1.76092e+06	1.69567e+06	1.49475e+06	1.43186e+06	4.2003e+06	HMDB02925	5280581	C03242
Eicosenoic acid	C20H38O2	309.28	1.94835e+06	1.74195e+06	2.4921e+06	1.20914e+06	822922	1.40223e+06	1.20614e+06	649796	773998	2.29055e+06	HMDB02231	5282768	C16526
fructoselysine 3-phosphate	C12H25N2O10P	387.117	3.03901e+06	1.61671e+06	1.93375e+06	1.18866e+06	290063	679829	786139	639441	463788	3.01999e+06	NA	NA	NA
(R)-S-lactoylglutathionate	C13H21N3O8S	378.098	952069	513202	604208	307934	342508	333909	333837	253702	269803	809072	HMDB01066	440018	C03451
ADP-ribose	C15H23N5O14P2	558.064	1.35471e+07	5.81356e+06	4.89039e+06	3.74345e+06	2.25058e+06	3.84996e+06	3.40424e+06	2.84754e+06	2.85413e+06	8.8311e+06	HMDB01178	192	C00301
UDP-D-glucuronate	C15H22N2O18P2	579.027	1.09786e+06	758866	1.18842e+06	678643	389623	1.21526e+06	493755	661545	628724	1.28023e+06	HMDB00935	17473	C00167
NADH	C21H29N7O14P2	664.118	121577	13496.3	287350	95179	55697	65808.2	31479.8	131450	38377	368974	HMDB01487	928	C00004
docosanedioicacid	C22H42O4	369.301	132245	302616	99026.4	539314	139116	103532	130726	187262	200947	617403	NA	15716582	NA
cholesterol sulfate	C27H46O4S	465.304	127002	106850	97181.2	134898	111741	125273	125029	80443	66685.5	170309	HMDB00653	65076	C18043
Malonate/3-hydroxypyruvate	C3H4O4	103.004	5.85331e+06	6.43944e+06	3.76953e+06	7.2868e+06	3.19993e+06	3.76457e+06	3.89277e+06	4.28407e+06	3.59602e+06	6.97064e+06	HMDB00691	867	C00383	HMDB01352	964	C00168	106.014
D-glycerate	C3H6O4	105.019	1.15463e+06	1.45497e+06	1.88534e+06	2.04164e+06	949355	1.053e+06	1.16064e+06	986825	919913	1.56392e+06	HMDB00139	439194	C00258
5-oxoproline/L-1-Pyrroline-3-hydroxy-5-carboxylate	C5H7NO3	128.035	1.45939e+07	9.48701e+06	8.64286e+06	6.26178e+06	4.29112e+06	1.04903e+07	7.18121e+06	4.55165e+06	5.25524e+06	1.81531e+07	HMDB00267	4992	C01879††	HMDB01369	1059	C04281
itaconate/Mesaconate	C5H6O4	129.019	5.16537e+06	3.81236e+06	3.68236e+06	3.72956e+06	2.08594e+06	3.3418e+06	3.00128e+06	2.93379e+06	2.51615e+06	5.84221e+06	HMDB02092	811	C00490	HMDB00749	638129	C01732
L-4-hydroxyglutamate semialdehyde	C5H9NO4	146.046	1008966015	7.51583e+08	6.42674e+08	4.67767e+08	2.81013e+08	5.29262e+08	6.28345e+08	4.17349e+08	5.30547e+08	8.76374e+08	HMDB06556	8224	C05938†
L-arabinitol/xylitol/D-ribitol	C5H12O5	151.061	4.15888e+06	4.52563e+06	4.84514e+06	4.55404e+06	3.41208e+06	3.63964e+06	2.31546e+06	3.70228e+06	2.4853e+06	6.55499e+06	NA	NA	NA
L-xylonate/L-lyxonate	C5H10O6	165.04	5.92876e+06	3.37441e+06	3.74066e+06	2.42064e+06	1.67077e+06	2.39813e+06	2.6617e+06	2.27118e+06	1.86934e+06	6.31599e+06	HMDB60256	6971043	C05411	HMDB60255	7778	C05412
ribose-phosphate	C5H11O8P	229.012	4.50924e+07	3.0068e+07	3.0758e+07	2.01454e+07	8.51081e+06	2.58345e+07	1.81434e+07	1.30765e+07	1.80144e+07	4.62246e+07	HMDB01548	3417	C00117
3-methyl-2-oxopentanoate/4-methyl-2-oxopentanoate(ketoleucine)	C6H10O3	129.056	3.90071e+06	4.05912e+06	3.6023e+06	6.30181e+06	3.19106e+06	3.84156e+06	3.2566e+06	3.32969e+06	3.53834e+06	4.22023e+06	HMDB00491	47	C03465††	HMDB00695	70	C00233
N-acetyl-L-aspartate/2-Amino-3-oxoadipate	C6H9NO5	174.041	8.20978e+06	4.54733e+06	6.26735e+06	3.86402e+06	3.05698e+06	4.51136e+06	3.83501e+06	3.43095e+06	3.61551e+06	6.34692e+06	HMDB00812	65065	C01042	HMDB60273	NA
3-Keto-beta-D-galactose/L-Gulonolactone	C6H10O6	177.04	547319	478524	1.20798e+06	511184	342434	369543	475176	523867	286521	663267	HMDB01385	440653	C05394	HMDB03466	439373	C01040
C6H12O6(5)	C6H12O6	179.056	9.4724e+07	5.99556e+07	6.9038e+07	5.59483e+07	2.57351e+07	5.52266e+07	3.72828e+07	4.4981e+07	3.82507e+07	7.13831e+07	NA	NA	NA
L-Iditol/D-glucitol/galactitol	C6H14O6	181.072	6.74737e+06	5.51511e+06	2.48496e+06	3.59282e+06	3.92199e+06	2.80426e+06	2.1397e+06	1.81256e+06	1.7559e+06	4.58785e+06	NA	NA	NA
gulonate	C6H12O7	195.051	1.91458e+06	1.40492e+06	1.607e+06	1.11202e+06	732191	1.09153e+06	958879	873720	700555	2.11004e+06	HMDB03290	152304	C00800
Methylisocitric acid/2-methylcitrate	C7H10O7	205.035	3.28508e+06	1.75759e+06	1.83667e+06	1.37982e+06	1.02164e+06	1.44743e+06	1.51051e+06	1.09128e+06	968889	3.10309e+06	HMDB06471	513	C04593	HMDB00379	505	NA	207.042
phenylacetate/(4-hydroxyphenyl)acetaldehyde	C8H8O2	135.045	2.04462e+06	2.54608e+06	2.77029e+06	2.73114e+06	1.45405e+06	1.96473e+06	1.64947e+06	1.8549e+06	1.70409e+06	2.58398e+06	HMDB00209	999	C07086	HMDB03767	440113	C03765
4-Hydroxyphenylacetate/2-Hydroxyphenylacetate/3,4-Dihydroxyphenylacetaldehyde	C8H8O3	151.04	1.82699e+06	4.0787e+06	5.10657e+06	2.48512e+06	1.13536e+06	1.31379e+06	1.35343e+06	1.64994e+06	1.84749e+06	2.45674e+06	HMDB00020	127	C00642	HMDB00669	11970	C05852	HMDB03791	119219	C04043
N-formylanthranilate/noradrenochrome	C8H7NO3	164.035	483659	529882	406411	420156	370724	336399	379022	414441	370478	798490	HMDB04089	101399	C05653	HMDB13030	10176277
4-hydroxy-2-nonenal/3,4-epoxynonanal	C9H16O2	155.108	1.09022e+06	978587	758817	1.68039e+06	610665	835730	764631	709316	880866	1.37132e+06	HMDB04362	5283344		HMDB60286	NA
adrenochrome/N-benzoylglycinate	C9H9NO3	178.051	196972	666897	441405	444404	164561	428490	334953	241842	332322	523266	HMDB12884	5898		NA	NA	NA
4(R)-hydroxy-dodec-6Z-enoate/4(S)-hydroxy-dodec-6Z-enoate	C12H22O3	213.15	3.99864e+06	3.19903e+06	4.67501e+06	8.41496e+06	2.14646e+06	4.25349e+06	2.6983e+06	3.18626e+06	3.68888e+06	9.44608e+06	NA	NA	NA	lactose/sucrose/
C14H24O3(4)	C14H24O3	239.165	1.08689e+06	437854	2.35037e+06	1.1969e+06	207182	591787	381893	1.10121e+06	686845	5.50121e+06	NA	NA	NA
3-oxo-6(R)-hydroxy-tetradec-8-cis-enoate/3-oxo-6(S)-hydroxy-tetradec-8Z-enoate	C14H24O4	255.16	463493	721240	405199	1.85088e+06	277325	468765	360565	534664	667203	1.44045e+06	NA	NA	NA
C16H26O3(4)	C16H26O3	265.181	141709	138373	247377	200760	40764.4	119877	74378.8	164142	116686	680310	NA	NA	NA
linoleic acid/linoelaidic acid (all trans C18:2)/octadecadienoate (n-C18:2)	C18H32O2	279.233	2.10798e+08	8.715e+07	6.66385e+07	3.99192e+07	1.41578e+07	3.44305e+07	4.33146e+07	2.87207e+07	3.52066e+07	8.71448e+07	HMDB00673	5280450	C01595
oleic acid/elaidate/trans-vaccenate	C18H34O2	281.249	9.26779e+07	4.67652e+07	3.93843e+07	2.90366e+07	2.68226e+07	2.49891e+07	3.20762e+07	1.86601e+07	2.48783e+07	4.80395e+07	HMDB00207	445639	C00712	HMDB00573	445639	C00712
9(10)-EpOME/12(13)-EpOME	C18H32O3	295.228	2.60395e+06	1.55589e+06	1.84433e+06	1.77622e+06	587592	907961	762294	764454	722001	3.33136e+06	HMDB04701	6246154	C14825	HMDB04702	5356421	C14826
9,10-hydroxyoctadec-12(Z)-enoate/12,13-hydroxyoctadec-9(Z)-enoate	C18H34O4	313.238	1.12118e+06	1.2783e+06	793319	2.57476e+06	709111	761555	670988	655410	825520	2.18268e+06	HMDB04704	9966640	C14828	HMDB04705	10236635	C14829
pristanic acid	C19H38O2	297.28	526526	442992	515620	592322	531711	416413	378220	320467	365990	734912	HMDB00795	123929
C20H30O2(4)	C20H30O2	301.217	1.87023e+06	880726	1.29224e+06	568131	327018	796724	623666	611067	959466	1.47481e+06	NA	NA	NA
arachidonic acid	C20H32O2	303.233	6.32688e+07	3.31865e+07	3.31223e+07	1.31855e+07	9.99767e+06	2.35038e+07	2.02015e+07	1.39865e+07	1.8975e+07	3.76573e+07	HMDB01043	444899	C00219†
C20H32O3(12)	C20H32O3	319.228	456321	309922	108176	180931	67628.3	487084	138958	106190	142137	293451	NA	NA	NA
C20H34O4(4)	C20H34O4	337.238	352151	434866	368596	342391	223353	322282	442832	259809	412073	508578	NA	NA	NA
docosahexaenoate(DHA)	C22H32O2	327.233	3.11495e+07	1.47833e+07	1.91973e+07	7.31509e+06	4.42276e+06	9.58e+06	1.38923e+07	8.43141e+06	9.61471e+06	3.30081e+07	HMDB02183	445580	C06429
clupanodonic acid/docosa-4,7,10,13,16-pentaenoic acid	C22H34O2	329.249	7.42955e+06	4.08074e+06	4.90543e+06	2.42255e+06	1.3881e+06	3.0023e+06	3.35381e+06	2.36591e+06	2.92274e+06	9.31324e+06	HMDB06528	5497182	C16513	HMDB60113	NA
UDP-D-glucose/UDP-D-galactose	C15H24N2O17P2	565.048	4.17978e+06	1.77032e+06	4.4032e+06	1.19821e+06	1.23011e+06	3.93376e+06	2.7683e+06	2.59193e+06	2.37882e+06	7.36475e+06	HMDB00286	53477679	C00029	HMDB00302	18068	C00052
ADP-mannose/GDP-L-fucose/ADP alpha-D-glucoside	C16H25N5O15P2	588.075	382042	332565	351722	237542	107258	362176	257225	175658	207968	459782	HMDB06369	440940	C06192	HMDB01095	439211	C00325
UDP-N-acetyl-alpha-D-glucosamine/UDP-N-acetyl-alpha-D-galactosamine	C17H27N3O17P2	606.074	9.77681e+06	5.33978e+06	6.95974e+06	4.01556e+06	2.51716e+06	6.25226e+06	4.20443e+06	3.98968e+06	3.6962e+06	1.02682e+07	HMDB00290	445675	C00043	HMDB60522	23700
Taurodeoxycholic acid/taurochenodeoxycholate	C26H45NO6S	498.289	1000	1994.92	31344	1000	179306	1000	8424.41	1000	7065.79	324051	HMDB00896	2733768	C05463	HMDB00951	387316	C05465
L-isoleucine/L-leucine	C6H13NO2	130.087	2.08807e+08	1.2839e+08	1.52544e+08	9.9517e+07	3.53885e+07	9.92241e+07	8.73245e+07	7.63406e+07	7.97026e+07	1.64303e+08	HMDB00172	6306	C00407	L-Leucine	HMDB00687	6106	C00123
thiosulfate	H2O3S2	112.937	481598	279907	242284	71916.7	111415	141083	186912	149642	198852	501799	HMDB00257	1084	C00320
Diphosphate	H4O7P2	176.936	148058573	8.71953e+07	1.03965e+08	5.19676e+07	2.00894e+07	3.48066e+07	5.82316e+07	5.57025e+07	5.05477e+07	1.38982e+08	HMDB00250	644102	C00013
L-glutamate	C5H9NO4	146.046	9.7469e+08	7.27474e+08	6.22632e+08	4.54084e+08	2.73198e+08	5.13757e+08	609888317	4.04716e+08	5.15998e+08	8.4909e+08	HMDB00148	33032	C00025
myo-inositol	C6H12O6	179.056	9.41848e+07	5.95714e+07	6.85693e+07	5.55673e+07	2.55441e+07	5.48997e+07	3.70517e+07	4.46828e+07	3.79992e+07	7.10032e+07	HMDB00211	NA	C00137
uracil	C4H4N2O2	111.02	1.36039e+07	1.11194e+07	1.20605e+07	7.18377e+06	4.34494e+06	1.27281e+07	1.12026e+07	8.29414e+06	1.07984e+07	1.80917e+07	HMDB00300	1174	C00106
aspartate	C4H7NO4	132.03	2.5743e+08	198000546	2.36434e+08	2.08932e+08	7.01154e+07	247017991	1.81808e+08	1.50779e+08	1.97786e+08	2.43271e+08	HMDB00191	5960	C00049
S-Adenosyl-L-homocysteine	C14H20N6O5S	383.114	841817	599747	400998	284876	86980.3	310677	339870	287140	344839	605128	HMDB00939	439155	C00021
Hypoxanthine	C5H4N4O	135.031	1.55881e+08	1.17143e+08	1.1142e+08	6.62216e+07	2.62303e+07	1.16104e+08	7.65212e+07	5.56954e+07	8.30803e+07	1.51495e+08	HMDB00157	790	C00262
IMP	C10H13N4O8P	347.04	1.94995e+08	1.33544e+08	1.83739e+08	1.07138e+08	1.77312e+07	1.21517e+08	7.29333e+07	2.74047e+07	3.75116e+07	1.26031e+08	HMDB00175	8582	C00130
GMP	C10H14N5O8P	362.051	3.31746e+07	2.2829e+07	2.83862e+07	1.79846e+07	9.06503e+06	2.14984e+07	1.8492e+07	1.66293e+07	1.69513e+07	4.0028e+07	HMDB01397	6804	C00144†
GDP	C10H15N5O11P2	442.017	2.88606e+06	2.90527e+06	3.28521e+06	3.47305e+06	2.56213e+06	2.16602e+06	2.04173e+06	1.85146e+06	1.77885e+06	2.62553e+06	HMDB01201	8977	C00035
AMP	C10H14N5O7P	346.056	9.08914e+08	5.57641e+08	6.72733e+08	4.262e+08	2.86119e+08	4.06311e+08	4.5479e+08	4.3124e+08	4.11135e+08	8.9254e+08	HMDB00045	6083	C00020
ADP	C10H15N5O10P2	426.022	5.64869e+07	4.50322e+07	5.23515e+07	5.37002e+07	2.60859e+07	2.4867e+07	2.72076e+07	1.97818e+07	2.00523e+07	5.41016e+07	HMDB01341	6022	C00008
ATP	C10H16N5O13P3	505.988	1.3583e+06	1.2603e+06	1.67189e+06	3.29651e+06	1.57166e+06	967277	694911	491822	456002	1.33952e+06	HMDB00538	5957	C00002
CMP	C9H14N3O8P	322.045	2.45722e+06	1.59459e+06	3.92621e+06	2.44293e+06	1.98616e+06	2.09307e+06	1.68715e+06	1.4702e+06	1.16239e+06	3.73873e+06	HMDB00095	6131	C00055
UMP	C9H13N2O9P	323.029	1.86561e+07	1.35999e+07	2.38428e+07	1.50078e+07	1.00355e+07	1.19661e+07	1.09974e+07	7.81726e+06	7.40163e+06	2.45079e+07	HMDB00288	6030	C00105	METPA0176	NA	C01368
UDP	C9H14N2O12P2	402.995	959034	628799	958067	1.20982e+06	740017	1.00428e+06	453458	479862	435945	881992	HMDB00295	6031	C00015
inosine	C10H12N4O5	267.073	2.56407e+08	1.95606e+08	2.11367e+08	1.33767e+08	5.80114e+07	2.32541e+08	1.38991e+08	1.07866e+08	1.4123e+08	2.72521e+08	HMDB00195	6021	C00294
guanosine	C10H13N5O5	282.084	4.46926e+06	3.21294e+06	3.53062e+06	2.61369e+06	852327	4.14996e+06	2.3695e+06	2.12715e+06	2.71864e+06	3.62412e+06	HMDB00133	6802	C00387†
cytidine	C9H13N3O5	242.078	2.37876e+07	1.38259e+07	1.91368e+07	1.11257e+07	5.93129e+06	1.08296e+07	1.24403e+07	1.01942e+07	1.12324e+07	2.78013e+07	HMDB00089	6175	C00475
uridine	C9H12N2O6	243.062	6.82521e+07	4.74001e+07	5.02608e+07	3.03533e+07	1.65302e+07	3.66142e+07	3.4846e+07	3.20576e+07	3.60537e+07	7.19791e+07	HMDB00296	6029	C00299
Thymidine	C10H14N2O5	241.083	1.27301e+06	1.03005e+06	675588	339236	379966	363589	473764	835419	428609	1.04036e+06	HMDB00273	5789	C00214
Deoxyinosine	C10H12N4O4	251.079	177052	172085	104113	62272.9	27657.4	99849.2	90485.8	84797.6	88295.9	185604	HMDB00071	65058	C05512
Deoxyuridine	C9H12N2O5	227.067	789144	717298	678760	247772	295613	317019	342782	761826	333962	568113	HMDB00012	13712	C00526
alpha-D-glucose	C6H12O6	179.056	3.941e+06	2.34389e+06	3.13691e+06	3.22027e+06	1.53744e+06	1.41001e+06	1.45652e+06	1.35689e+06	950476	3.58885e+06	HMDB03345	79025	C00267
G6P/F6P	C6H13O9P	259.022	3.33386e+07	2.30254e+07	1.12357e+08	1.74031e+08	1.09046e+08	1.13484e+07	9.35323e+06	7.55721e+06	7.24283e+06	2.4396e+07	HMDB01401	5958	C00092	HMDB03971	440641	C05345
beta-D-Fructose 1,6-bisphosphate	C6H14O12P2	338.989	783942	716463	2.1676e+06	4.52749e+06	2.81217e+06	447251	371992	485114	284551	763887	HMDB60444	10267	C05378				C6H14O12P2(7)
Dihydroxyacetone phosphate	C3H7O6P	168.991	1.69791e+06	1.1145e+06	1.4687e+06	1.8068e+06	1.46318e+06	680016	615862	578125	610897	1.24825e+06	HMDB01473	668	C00111
D-Glycerate 3-phosphate/D-Glycerate 2-phosphate	C3H7O7P	184.986	7.45164e+06	6.39625e+06	9.10977e+06	1.37658e+07	1.0972e+07	2.80253e+06	3.62462e+06	1.36012e+06	2.25115e+06	4.50507e+06	HMDB00807	724	C00197	HMDB03391	439278	C00631
Phosphoenolpyruvate	C3H5O6P	166.975	2.04585e+06	1.52017e+06	2.31603e+06	2.31845e+06	2.22868e+06	841974	943123	389107	644413	1.1858e+06	HMDB00263	1005	C00074
pyruvate	C3H4O3	87.0088	6.23374e+06	5.06286e+06	4.51862e+06	4.49265e+06	2.89347e+06	3.40115e+06	3.70481e+06	2.80138e+06	3.40705e+06	6.05699e+06	HMDB00243	1060	C00022
lactate	C3H6O3	89.0244	6846330381	5873685928	5357325365	4127203069	2521307921	2425514276	2736517338	1540242444	2163721296	4826261314	HMDB00190	107689	C00186
citrate/isocitrate	C6H8O7	191.02	1.13281e+08	7.71001e+07	8.66257e+07	1.97656e+08	3.24888e+07	1.35366e+08	3.74843e+07	6.61732e+07	3.04456e+07	179316532	HMDB00094	311	C00158	HMDB00193	1198	C00311
cis-aconitate	C6H6O6	173.009	1.21686e+06	1.31394e+06	1.38748e+06	2.34072e+06	482527	1.91069e+06	649649	941648	572011	2.23484e+06	HMDB00072	643757	C00417
2-oxoglutarate(2-)	C5H6O5	145.014	325418	351190	260709	274717	235093	274041	291539	247491	298467	271746	HMDB00208	51	C00026
succinate(2-)	C4H6O4	117.019	3.84953e+06	1.69802e+06	5.14231e+06	2.33173e+06	922932	1.89484e+06	1.43581e+06	1.7097e+06	1.03948e+06	7.98585e+06	HMDB00254	1110	C00042
fumarate	C4H4O4	115.004	7.9545e+07	5.13782e+07	6.75609e+07	5.82276e+07	2.60052e+07	3.81359e+07	4.10786e+07	3.46862e+07	3.80926e+07	8.49196e+07	HMDB00134	444972	C00122
malate(2-)	C4H6O5	133.014	8.4374e+08	5.25952e+08	7.13551e+08	5.89441e+08	2.72006e+08	3.74604e+08	4.16839e+08	3.49258e+08	3.81127e+08	9.09272e+08	HMDB00156	222656	C00149
acetoacetate	C4H6O3	101.024	6.90652e+06	6.58258e+06	5.62447e+06	5.52663e+06	4.28923e+06	5.84555e+06	5.84356e+06	5.51796e+06	5.65663e+06	7.29711e+06	HMDB00060	96	C00164
2-Hydroxyglutarate	C5H8O5	147.03	1.48329e+07	1.23334e+07	1.1137e+07	1.49007e+07	6.0018e+06	8.05029e+06	7.8804e+06	9.00451e+06	7.5255e+06	1.98174e+07	HMDB00694	439939	C02630
Valine	C5H11NO2	116.072	2.03984e+07	1.50626e+07	1.7278e+07	1.50717e+07	7.01888e+06	1.32706e+07	1.11987e+07	9.35485e+06	1.24335e+07	1.82337e+07	HMDB00883	6287	C00183
3-Hydroxybutyric acid	C4H8O3	103.04	5.85275e+07	3.63268e+07	6.37923e+07	5.45763e+07	1.9436e+07	2.92483e+07	3.26022e+07	4.09544e+07	3.5966e+07	5.14161e+07	HMDB00357	441	C01089
2-Hydroxybutyric acid	C4H8O3	103.04	1.66281e+07	1.28555e+07	1.42188e+07	1.77389e+07	6.11953e+06	8.81913e+06	9.66106e+06	7.8162e+06	8.74419e+06	1.12102e+07	HMDB00008	11266	C05984
creatinine	C4H7N3O	114.066	1.31375e+08	1.45037e+08	1.85258e+08	132701121	5.74061e+07	8.97479e+07	8.47802e+07	6.23181e+07	7.35915e+07	1.39986e+08	HMDB00562	588	C00791
creatine	C4H9N3O2	132.077	5573839505	4509846775	4862895588	3874946074	2735206325	3385968236	3683514657	3131360217	3091968808	6166826843	HMDB00064	586	C00300
5,6-dihydrothymine	C5H8N2O2	129.066	2.34981e+06	1.411e+06	1.89968e+06	1.43507e+06	1.18103e+06	1.7978e+06	1.08217e+06	1.31077e+06	1.08808e+06	2.82756e+06	HMDB00079	93556	C00906
L-cysteinylglycine	C5H10N2O3S	179.048	392276	148373	298378	135124	62505.7	167297	149600	161426	118568	350734	HMDB00078	439498	C01419
choline phosphate	C5H14NO4P	184.073	270971098	2.23582e+08	2.0615e+08	1.53766e+08	8.82685e+07	1.28941e+08	136450474	1.26778e+08	1.15456e+08	3.29471e+08	HMDB01565	1014	C00588
Nicotinamide	C6H6N2O	123.055	1808196053	1304174627	1113706894	6.45353e+08	3.69331e+08	7.73249e+08	8.30231e+08	6.33736e+08	6.78365e+08	1467667272	HMDB01406	936	C00153
Urocanate	C6H6N2O2	139.05	1.30427e+07	1.23636e+07	7.75748e+06	7.21829e+06	5.38249e+06	1.71463e+07	2.42633e+07	4.05313e+06	6.14287e+06	1.37914e+07	HMDB00301	736715	C00785
Methylimidazoleacetic acid	C6H8N2O2	141.066	1.6105e+06	415833	459450	781376	251766	1.22318e+06	329171	701862	375117	760989	HMDB02820	75810	C05828
citr_L[e]	C6H13N3O3	176.103	5.89898e+07	3.00749e+07	3.52191e+07	2.95094e+07	2.03022e+07	2.30308e+07	2.32948e+07	1.70709e+07	1.69978e+07	4.66771e+07	NA	NA	NA
1-methylnicotinamide	C7H8N2O	137.071	8.79806e+06	7.61479e+06	8.46649e+06	5.28516e+06	2.69003e+06	9.25809e+06	3.87017e+06	2.80161e+06	4.85161e+06	7.18688e+06	HMDB00699	457	C02918
anthranilate	C7H7NO2	138.055	6.35199e+06	4.95105e+06	3.7821e+06	3.7341e+06	2.6008e+06	1.75488e+07	3.88494e+06	2.79658e+06	2.131e+06	4.89654e+06	HMDB01123	227	C00108
Pyridoxal	C8H9NO3	168.066	272760	352592	226617	254962	149196	218565	230279	181507	208456	292026	HMDB01545	1050	C00250
sn-Glycero-3-phosphocholine	C8H20NO6P	258.11	2.26158e+08	1.25822e+08	1.56253e+08	9.73674e+07	6.08121e+07	9.7186e+07	1.00756e+08	7.30903e+07	5.47252e+07	1.98132e+08	HMDB00086	71920	C00670
5-amino-1-(5-phospho-D-ribosyl)imidazole	C8H14N3O7P	296.064	702306	408296	487283	326949	292462	452010	491038	314510	275066	388060	HMDB01235	161500	C03373
N6N6N6-Trimethyl-L-lysine	C9H20N2O2	189.16	2.33308e+07	1.00995e+07	1.30708e+07	6.03946e+06	2.44994e+06	5.50747e+06	5.58499e+06	3.54818e+06	4.95215e+06	1.80543e+07	HMDB01325	440120	C03793
3-Hydroxy-N6N6N6-trimethyl-L-lysine	C9H20N2O3	205.155	948880	276617	372154	261933	44323.9	151624	110718	61168.5	98674.6	609971	HMDB01422	439460	C01259
perillyl aldehyde	C10H14O	151.112	1511724	1.84577e+06	1.29707e+06	2.58208e+06	1.13133e+06	1.98745e+06	1.22412e+06	1.15235e+06	1.64704e+06	2.26282e+06	HMDB03647	16441	C02576
N-methyl-467-trihydroxy-1234-tetrahydroisoquinoline	C10H13NO3	196.097	418773	348852	337212	222538	148828	193740	234787	216246	177337	412489	HMDB60065	NA	NA
glutathione	C10H17N3O6S	308.091	5.2075e+07	2.26514e+07	4.82957e+07	2.36805e+07	1.25193e+07	2.55372e+07	1.92018e+07	2.31203e+07	2.07868e+07	5.90964e+07	HMDB00125	124886	C00051
5-Methylthioadenosine	C11H15N5O3S	298.097	6.5759e+06	5.20122e+06	6.44199e+06	3.41312e+06	2.34861e+06	3.92295e+06	4.44973e+06	3.39224e+06	3.46435e+06	6.98155e+06	HMDB01173	439176	C00170
N-acetylneuraminic acid	C11H19NO9	310.113	207336	133577	185330	118563	50261.2	139877	79831.2	108128	127724	267639	HMDB00230	445063	C19910
NeuNGc	C11H19NO10	326.108	1.3775e+06	750010	862606	687094	422883	546296	635856	719308	652798	1.36829e+06	NA	6239	C03410†
12S-HHT	C17H28O3	281.211	333160	449874	227557	1.09229e+06	136656	291501	197207	228528	378109	681468	HMDB12535	5283141
3(S)10(R)-OH-octadeca-6-trans-412-cis-trienoate	C18H30O4	311.222	546382	687725	308030	1.18851e+06	205357	293293	264037	262924	448775	870134	NA	NA	NA
CDP-ethanolamine	C11H20N4O11P2	447.068	2.12581e+06	1.86887e+06	2.26889e+06	1.67177e+06	980054	1.65699e+06	1.45207e+06	1.11976e+06	1.14611e+06	2.29756e+06	HMDB01564	123727	C00570
CDPcholine	C14H26N4O11P2	489.115	3.04542e+06	2.297e+06	2.69118e+06	1.96715e+06	1.25626e+06	2.20359e+06	1.87623e+06	1.65301e+06	1.65709e+06	2.56223e+06	HMDB01413	13804	C00307
GSSG	C20H32N6O12S2	613.159	6.32692e+06	4.02928e+06	4.74321e+06	2.2767e+06	1.17119e+06	2.49754e+06	2.35188e+06	1.69636e+06	1.90265e+06	6.47723e+06	HMDB03337	975	C00127
NAD+	C21H27N7O14P2	664.116	2.84755e+06	3.13041e+06	6.50651e+06	7.55103e+06	4.95558e+06	5.07893e+06	3.6578e+06	4.19885e+06	2.85205e+06	3.95156e+06	HMDB00902	5893	C00003
Flavin adenine dinucleotide oxidized	C27H33N9O15P2	786.164	1.14713e+06	713669	968996	652434	307397	485738	532320	421431	448579	1.09259e+06	HMDB01248	643975	C00016
C4H9NO2(4)	C4H9NO2	104.071	5.22248e+06	4.49608e+06	5.31894e+06	5.1783e+06	3.52141e+06	4.68449e+06	4.2727e+06	4.2292e+06	3.53629e+06	5.73875e+06	NA	NA	NA
Ureidopropionic acid/Glycyl-glycine	C4H8N2O3	133.061	4.21601e+07	2.85612e+07	2.97053e+07	1.89253e+07	1.4376e+07	2.1329e+07	2.08675e+07	1.51215e+07	1.95655e+07	5.32674e+07	HMDB00026	111	C02642	HMDB11733	11163	C02037
C6H11NO3(4)	C6H11NO3	146.081	1.07434e+06	899613	958602	724437	346266	1.18701e+06	598170	502079	608104	789751	NA	NA	NA
(R)-mevalonate	C6H12O4	149.081	6.0804e+06	5.13139e+06	5.42599e+06	3.73457e+06	3.75278e+06	3.81008e+06	3.16965e+06	3.323e+06	3.57574e+06	7.70893e+06	HMDB59629	439230	C00408
spermidine dialdehyde-2	C7H13NO2	144.102	8.66461e+06	5.96946e+06	5.12983e+06	4.67529e+06	2.60969e+06	3.75071e+06	5.776e+06	2.94006e+06	2.29747e+06	6.07523e+06	HMDB13076	217390	NA
acetylcholine/4-(trimethylammonio)butanoate	C7H15NO2	146.118	1.32304e+08	7.08602e+07	8.48264e+07	6.36997e+07	4.70384e+07	5.02106e+07	5.5274e+07	4.69574e+07	4.52289e+07	1.42407e+08	HMDB00895	187	C01996	HMDB06831	725	C05543
isoputreanine/putreanine	C7H16N2O2	161.128	7.70405e+06	3.64753e+06	4.19127e+06	2.52452e+06	1.01453e+06	2.16161e+06	2.10547e+06	1.56628e+06	1.56239e+06	8.28434e+06	HMDB06009	171763		HMDB06078	53477800
Glycylproline/L-Prolinylglycine	C7H12N2O3	173.092	850902	447649	590953	302734	177472	450209	373468	184611	392619	396115	HMDB00721	79101	NA
gama-L-glutamyl-L-alanine/5-L-Glutamyl-L-alanine-1	C8H14N2O5	219.098	565013	294280	274196	206318	151983	181714	125635	115275	182087	698909	HMDB06248	440103	C03740	HMDB03764	100098
C9H8O3(3)	C9H8O3	165.055	2.41349e+06	1.77975e+06	1.57265e+06	1.10098e+06	1.38671e+06	1.53123e+06	1.22286e+06	917942	951764	3.91553e+06	NA	NA	NA
pseudoecgonine/ecgonine	C9H15NO3	186.112	1.05637e+06	766137	694571	581799	464048	617040	539147	615459	473046	921171	HMDB06348	443845	C12449	HMDB06548	443003	C10858
L-kynurenine/Formyl-5-hydroxykynurenamine	C10H12N2O3	209.092	457076	217147	226565	194339	96924.9	172716	154477	122963	153976	352002	HMDB00684	161166	C00328	HMDB12948	440743	C05647
3-oxo-10(R)-hydroxy-octadeca-6E8E12Z-trienoate/3-oxo-10(S)-hydroxy-octadeca-6E8E12Z-trienoate	C18H28O4	309.206	475999	755474	319286	1.51761e+06	197439	368045	243823	324258	513751	1.04858e+06	NA	NA	NA
C18H32O4(3)	C18H32O4	313.237	657139	983342	476848	2.24324e+06	295409	447636	374549	367973	722553	1.30211e+06	NA	NA	NA
L-serine	C3H7NO3	106.05	2.78267e+07	2.10735e+07	2.22623e+07	14374232	1.01269e+07	1.92584e+07	1.68289e+07	1.26791e+07	1.38952e+07	3.7685e+07	HMDB00187	5951	C00065
NN-dimethylglycine	C4H9NO2	104.071	3.26101e+06	2.54875e+06	3.21495e+06	2.73661e+06	1.58881e+06	2.72799e+06	2.43617e+06	2.37191e+06	1.64568e+06	3.34013e+06	HMDB00092	673	C01026
L-asparagine	C4H8N2O3	133.061	4.11472e+07	2.78564e+07	2.89902e+07	1.84593e+07	1.39846e+07	2.07134e+07	2.03027e+07	1.46707e+07	1.90088e+07	5.21595e+07	HMDB00168	6267	C00152
choline	C5H13NO	104.107	6.78011e+08	5.50575e+08	4.77312e+08	4.16061e+08	257110994	5.01431e+08	5.52387e+08	3.96506e+08	3.58878e+08	1056220668	HMDB00097	305	C00114
L-methionine	C5H11NO2S	150.058	4.94297e+07	3.49983e+07	3.85018e+07	1.75008e+07	1.96822e+07	2.86081e+07	2.66706e+07	1.84551e+07	1.67945e+07	4.46331e+07	HMDB00696	6137	C00073
L-histidine	C6H9N3O2	156.077	6.42084e+07	3.79203e+07	4.44989e+07	3.81415e+07	2.89166e+07	2.68383e+07	2.78004e+07	1.7683e+07	1.96471e+07	6.35533e+07	HMDB00177	6274	C00135
L-phenylalanine	C9H11NO2	166.086	1.50295e+08	8.52639e+07	1.0209e+08	5.91326e+07	4.77788e+07	6.68743e+07	6.17322e+07	5.12342e+07	5.53688e+07	1.55403e+08	HMDB00159	6140	C00079
Biotin	C10H16N2O3S	245.095	3.66916e+06	2.06381e+06	2.92017e+06	1.68674e+06	897669	1.73168e+06	1.76658e+06	1.48022e+06	1.614e+06	3.57666e+06	HMDB00030	171548	C00120
Riboflavin	C17H20N4O6	377.146	425367	298820	188989	157124	87988.8	142781	170503	93981.3	148689	341068	HMDB00244	493570	C00255
Coenzyme A	C21H36N7O16P3S	768.122	663980	220215	515744	236730	113958	196996	221203	177178	167329	549264	HMDB01423	6816	C00010
L-threonine	C4H9NO3	120.066	4.24916e+07	2.75667e+07	3.33206e+07	2.19003e+07	1.18653e+07	2.32545e+07	2.1883e+07	1.90012e+07	2.2626e+07	3.48569e+07	HMDB00167	6288	C00188
glycine betaine	C5H11NO2	118.086	3.4075e+08	3.4706e+08	2.63652e+08	2.20606e+08	2.22996e+08	2.47543e+08	2.46272e+08	1.77844e+08	1.60006e+08	4.92406e+08	HMDB00043	247	C00719
L-glutamine	C5H10N2O3	147.076	1351857631	8.59176e+08	9.4506e+08	7.16414e+08	6.39323e+08	6.32547e+08	5.46628e+08	5.68835e+08	6.11975e+08	1343588904	HMDB00641	5961	C00064
L-tyrosine	C9H11NO3	182.081	1.53709e+07	10967693	1.07816e+07	6.42178e+06	8.76839e+06	1.0052e+07	8.15541e+06	5.7694e+06	5.84473e+06	2.53237e+07	HMDB00158	6057	C00082
L-alanine	C3H7NO2	90.055	1.20053e+08	9.53284e+07	9.7954e+07	8.64173e+07	5.28212e+07	7.81525e+07	7.20446e+07	6.383e+07	6.56053e+07	1.18624e+08	HMDB00161	5950	C00041
L-proline	C5H9NO2	116.071	1.24529e+08	7.47858e+07	7.4176e+07	5.29553e+07	38155926	7.8298e+07	5.57958e+07	4.38749e+07	4.79228e+07	1.1301e+08	HMDB00162	145742	C00148
adenosine	C10H13N5O4	268.104	9.78599e+08	5.29939e+08	5.47294e+08	398839887	1.76456e+08	5.67765e+08	4.6347e+08	4.9296e+08	5.13718e+08	643205284	HMDB00050	60961	C00212
2-deoxycytidine	C9H13N3O4	228.098	986851	637618	692747	409525	202359	448152	483256	428239	507954	897707	HMDB00014	13711	C00881
adenine	C5H5N5	136.062	1.26048e+08	8.3897e+07	8.52479e+07	5.85057e+07	3.54025e+07	7.82668e+07	6.49812e+07	5.9109e+07	6.85744e+07	1.04121e+08	HMDB00034	190	C00147
cytosine	C4H5N3O	112.051	7.95865e+06	5.52284e+06	5.99613e+06	4.27507e+06	2.89747e+06	4.64498e+06	4.53062e+06	4.25167e+06	4.52757e+06	7.31448e+06	HMDB00630	597	C00380
thymine/imidazol-4-ylacetate	C5H6N2O2	127.05	4.07114e+06	2.81475e+06	2.00666e+06	864152	868917	1.11141e+06	1.28461e+06	2.12721e+06	1.04473e+06	3.17622e+06	HMDB00262	1135	C00178	HMDB60261	NA
(R)-carnitine	C7H15NO3	162.112	2934359093	2238722103	2196671679	1948141175	1432630336	1594674390	1884778753	1590144006	1626969536	2547967724	HMDB00062	2724480	C15025
O-acetylcarnitine	C9H17NO4	204.123	4.13402e+08	3.51253e+08	4.35887e+08	1.83123e+08	2.14097e+08	2.07693e+08	1.49463e+08	2.98753e+08	1.5746e+08	4.97394e+08	HMDB00201	1	C02571
propionyl-carnitine	C10H19NO4	218.139	1.9363e+08	1.26991e+08	8.78156e+07	7.43409e+07	3.80686e+07	6.77118e+07	6.5068e+07	4.66854e+07	5.94173e+07	1.61502e+08	HMDB00824	107738	C03017
butyryl carnitine	C11H21NO4	232.154	7.67884e+06	3.39057e+06	1.78546e+07	7.42151e+06	4.27825e+06	2.57953e+06	2.19127e+06	1.12474e+07	2.97811e+06	3.28067e+07	HMDB02013	439829	C02862
3-Hydroxybutyrylcarnitine	C11H21NO5	248.149	5.15945e+07	3.54919e+07	1.29063e+08	7.53889e+07	2.83814e+07	3.42246e+07	2.48418e+07	7.49525e+07	3.5161e+07	1.15875e+08	HMDB13127	53481617†	NA
tiglyl carnitine	C12H21NO4	244.154	2.39746e+06	1.29871e+06	1.79002e+06	1.38383e+06	864389	930572	825677	1.16432e+06	1.24928e+06	2.77652e+06	HMDB02366	22833596	NA
3-hydroxy-isovaleryl carnitine	C12H23NO5	262.165	2.10346e+07	1.64361e+07	1.66341e+07	1.30834e+07	7.9265e+06	1.10884e+07	1.21744e+07	1.02207e+07	1.09594e+07	2.93157e+07	NA	NA	NA	NA	NA	NA
glutaryl carnitine	C12H21NO6	276.144	445140	157572	155691	192860	130971	96649.6	137495	203424	96704.5	266137	HMDB13130	53481622
octanoyl carnitine/L-Octanoylcarnitine	C15H29NO4	288.217	135497	145509	1.36914e+06	368967	134878	119425	67820.4	659728	102884	2.04249e+06	HMDB00791	11953814	C02838
decenoyl carnitine	C17H31NO4	314.233	183253	116539	266082	156438	44324.9	46468.2	44746.3	179445	67778.7	697771	NA	NA	NA
decanoyl carnitine	C17H33NO4	316.248	110189	88027.4	1.38309e+06	272002	76450.5	56713.7	26629.6	475561	49164.5	2.09916e+06	HMDB06210	53477803
tetradecenoyl carnitine	C21H39NO4	370.295	197767	145102	1.19035e+06	311596	94726.6	78563.4	56312.8	506856	77212.9	2.54094e+06	HMDB13329	53481677
L-palmitoylcarnitine	C23H45NO4	400.342	228122	736791	1.28121e+06	296016	211517	305739	59602.5	341811	113000	2.46261e+06	HMDB00222	11953816	C02990	412.382
3-hydroxyhexadecanoylcarnitine	C23H45NO5	416.337	780500	844064	1.30309e+06	697215	319736	190884	152457	622020	223156	3.7919e+06	HMDB13336	53481691
stearoylcarnitine	C25H49NO4	428.373	113239	158076	375010	155521	99102	101116	47688	193770	64299.4	780207	HMDB00848	6426855
tetradecanoyl carnitine(myristoyl carnitine)	C21H41NO4	372.311	352145	580278	2.21317e+06	616991	246459	138071	51768.1	731469	129704	5.18333e+06	HMDB05066	53477791
trans-Hexadec-2-enoyl carnitine	C23H43NO4	398.326	174912	327726	986945	189152	78800.5	45312.3	27646.5	306618	64567.7	2.33588e+06	HMDB06317	53477817
alpha-linolenyl carnitine/gamma-linolenyl carnitine	C25H43NO4	422.326	63152.2	72087.1	186586	56903.2	6542.74	26601.8	2720.68	84468.1	17625.9	587541	HMDB06319	53477821		HMDB06318	53477819
Linoleyl carnitine/Linoelaidyl carnitine	C25H45NO4	424.342	172778	604067	935595	170453	43934.6	90818.1	33991.2	293883	68234.9	2.49458e+06	HMDB06469	6450015		HMDB06461	53477834
Elaidic carnitine/Vaccenyl carnitine	C25H47NO4	426.358	126240	384730	833283	193109	86672.2	97584.1	39794.2	258636	69230.7	1.62769e+06	HMDB06464	53477837		HMDB06351	53477830
lauroyl carnitine	C19H37NO4	344.28	118685	150215	1.28234e+06	388967	105475	60888.9	38109.1	472453	55319.5	2.80737e+06	HMDB02250	168381
1-methylpyrrolinium	C5H9N	84.0808	6.38771e+06	2.56206e+06	3.38102e+06	1.4971e+06	1.36041e+06	1.60368e+06	1.69075e+06	1.33661e+06	1.67508e+06	4.86541e+06	HMDB60253	8429	C06178†
glycine	C2H5NO2	76.0393	7.2774e+06	6.25685e+06	6.73528e+06	4.9086e+06	2.52798e+06	5.04419e+06	4.09526e+06	3.32743e+06	4.09322e+06	7.74886e+06	HMDB00123	750	C00037
sarcosine	C3H7NO2	90.055	225603	179153	194998	131309	132185	201621	157442	150782	124269	262402	HMDB00271	3513	C00213
Trimethylamine N-oxide	C3H9NO	76.0757	5.75762e+06	4.23939e+06	5.42762e+06	7.54767e+06	622755	4.26628e+06	2.74858e+06	3.54355e+06	3.02651e+06	5.83323e+06	HMDB00925	1145	C01104
Methionine sulfoxide	C5H11NO3S	166.053	1.92025e+06	1.38103e+06	1.47381e+06	811713	1.1385e+06	1.44852e+06	1.38121e+06	779421	648640	1.53488e+06	HMDB02005	847

## Sheet: real time PCR primers
Primers for target gene expression in NRVCMs
GRAF1	5’-CGGCGAAAGACAGACTCCAT-3’	5’-GTTGTAGACAGGTTCCCGGC-3’
PGC1α	5’-TGAAAAAGCTTGACTGGCGTC-3’	5’-GGCAGCACACTCTATGTCACT-3’
P62	5’-GACATCTTCCGCATCTACATTAAAG-3'	5’-CACTTATAGCGAGTTCCCACC-3’
Parkin	5’-CACACCCAACCTCAGACAAG-3’	5’-AGCAGTCCAAACAGATCACG-3’
Beta Actin	5'-GCTGCGCTCGTCGTCGACAA-3'	5'-CCCATACCCACCATCACACCC-3'
Primers for target gene expression in mouse samples
GRAF1	5'-GAGACGCTCAAGTCACACGA-3'	5'-GCCGAAGACAAATTCTTGAGCG-3'
PPARγ	5'-GTGAGACCAACAGCCTGACG-3'	5'-AGTGGTTCACCGCTTCTTTCA-3'
NRF2	5'-CTCTCTGAACTCCTGGACGG-3'	5'-GGGTCTCCGTAAATGGAAG-3'
Acadm	5'-GGAGCCCGGATTAGGGTTTAG-3'	5'-TTTGTCATATTCCGGGGCGA-3'
CS	5'-CTCCTGTTGCAGCTGTAGCTCT-3'	5'-AAATTCGTGGAAGAAGCACTGG-3'
COXIV	5'-TGAATGGAAGACAGTTGTGGG-3'	5'-GATCGAAAGTATGAGGGATGGG-3'
